# Supplementary material for: 4-Hydr­oxy-4,4-diphenyl­butan-2-one
Source: Acta Crystallogr Sect E Struct Rep Online. 2008 Jul 12;64(Pt 8):o1465. doi: 10.1107/S1600536808020886 (PMC2962095; doi:10.1107/S1600536808020886)
Supplement: Supplementary file 2 [file e-64-o1465-Isup2.hkl]

# 
# h,k,l, Fc-squared, Fo-squared, sigma(Fo-squared) and status flag 
# 
data_I
_shelx_title ' da08jm1 in P2(1)/n' 
_shelx_refln_list_code          4 
_shelx_F_calc_maximum      106.10 
_exptl_crystal_F_000       512.00 
_reflns_d_resolution_high  0.7379 
 
loop_ 
 _symmetry_equiv_pos_as_xyz 
 'x, y, z' 
 '-x+1/2, y+1/2, -z+1/2' 
 '-x, -y, -z' 
 'x-1/2, -y-1/2, z-1/2' 
 
_cell_length_a     9.8619 
_cell_length_b     9.2015 
_cell_length_c    14.3720 
_cell_angle_alpha  90.000 
_cell_angle_beta  102.098 
_cell_angle_gamma  90.000 
 
_shelx_F_squared_multiplier     1.000 
 
loop_ 
 _refln_index_h 
 _refln_index_k 
 _refln_index_l 
 _refln_F_squared_calc 
 _refln_F_squared_meas 
 _refln_F_squared_sigma 
 _refln_observed_status 
   2   0   0       95.84       91.03      1.72 o 
   4   0   0      153.20      180.65      3.41 o 
   8   0   0       60.69       52.01      5.45 o 
  10   0   0       51.73       59.78      7.00 o 
  12   0   0       17.96       17.80      7.65 o 
   1   1   0       10.69        8.87      0.84 o 
   2   1   0      905.01      870.95      2.49 o 
   3   1   0       97.32       99.02      1.38 o 
   4   1   0      151.96      155.66      1.76 o 
   5   1   0       40.82       42.93      1.67 o 
   6   1   0       43.33       51.47      2.50 o 
   7   1   0       11.89       12.83      1.88 o 
   8   1   0      104.19      104.42      2.96 o 
   9   1   0       55.79       62.88      4.16 o 
  10   1   0        0.76        2.67      3.99 o 
  11   1   0        0.63        0.77      4.46 o 
  12   1   0        4.32        8.15      5.22 o 
   0   2   0     2096.36     2015.81     31.34 o 
   1   2   0      440.47      443.42      3.56 o 
   2   2   0      345.41      334.67      2.49 o 
   3   2   0       76.70       86.30      1.36 o 
   4   2   0      924.60      967.72      4.12 o 
   5   2   0      683.32      714.25      8.99 o 
   6   2   0       11.87       11.47      1.36 o 
   7   2   0       48.29       52.00      2.52 o 
   8   2   0        4.56        7.07      1.98 o 
   9   2   0      154.42      152.89      4.54 o 
  10   2   0       69.12       65.57      4.15 o 
  11   2   0       27.85       26.92      4.63 o 
  12   2   0       24.44       14.86      5.74 o 
   1   3   0      232.64      199.89      5.10 o 
   2   3   0      445.27      477.27      6.05 o 
   3   3   0       34.90       37.11      2.69 o 
   4   3   0      542.29      532.74      6.09 o 
   5   3   0       25.55       24.43      1.70 o 
   6   3   0       68.20       68.79      2.06 o 
   7   3   0       95.39      103.15      2.30 o 
   8   3   0        0.97        0.09      2.85 o 
   9   3   0       26.11       28.84      3.44 o 
  10   3   0        1.91        2.78      3.56 o 
  11   3   0       30.71       33.18      4.06 o 
  12   3   0       35.48       40.38      8.79 o 
   0   4   0     1835.01     1955.88     11.29 o 
   1   4   0       26.49       29.84      1.64 o 
   2   4   0      242.72      242.41      3.79 o 
   3   4   0     1375.06     1498.85     11.56 o 
   4   4   0        5.08        6.66      2.41 o 
   5   4   0       32.62       38.26      2.56 o 
   6   4   0        0.17        0.56      1.94 o 
   7   4   0       92.72       95.83      4.38 o 
   8   4   0        3.59        1.52      4.60 o 
   9   4   0        0.11        0.39      3.68 o 
  10   4   0      172.95      168.04      6.30 o 
  11   4   0        0.19        2.17      4.56 o 
  12   4   0        0.59       -2.93      8.58 o 
   1   5   0       21.16       24.10      1.81 o 
   2   5   0       25.62       23.49      2.33 o 
   3   5   0      141.62      131.63      4.96 o 
   4   5   0      260.83      268.07     12.84 o 
   5   5   0      336.87      319.83      5.47 o 
   6   5   0       10.73        7.04      2.14 o 
   7   5   0        0.52        2.30      3.41 o 
   8   5   0        2.99        4.26      4.15 o 
   9   5   0       14.05       15.17      5.12 o 
  10   5   0        0.00       -0.74      6.50 o 
  11   5   0      109.13      118.81     10.15 o 
   0   6   0      705.77      745.49      8.91 o 
   1   6   0       12.11       12.32      2.41 o 
   2   6   0      547.73      526.62      7.28 o 
   3   6   0        0.47        1.77      2.91 o 
   4   6   0      411.32      424.73      6.22 o 
   5   6   0        0.55        4.28      3.02 o 
   6   6   0        0.03       -1.70      3.45 o 
   7   6   0       37.72       38.30      4.00 o 
   8   6   0        1.47        3.68      3.71 o 
   9   6   0       47.87       40.72      7.02 o 
  10   6   0        1.20        0.24      6.63 o 
  11   6   0        0.52       -0.81      8.16 o 
   1   7   0      224.07      236.74      3.99 o 
   2   7   0       20.15       21.06      2.44 o 
   3   7   0       11.01        7.60      2.46 o 
   4   7   0      101.11      107.06      5.07 o 
   5   7   0      203.02      201.78      6.50 o 
   6   7   0        1.95        0.94      3.53 o 
   7   7   0      240.06      242.98      6.89 o 
   8   7   0        2.54        2.99      3.70 o 
   9   7   0       24.98       29.77      6.03 o 
   0   8   0      642.45      640.88      8.10 o 
   1   8   0      564.56      569.84      5.47 o 
   2   8   0      130.77      120.34      5.62 o 
   3   8   0      216.31      220.14      4.37 o 
   4   8   0       70.15       56.76      3.25 o 
   5   8   0      307.21      294.89      5.15 o 
   6   8   0        3.06       -0.43      5.03 o 
   7   8   0        3.43        5.63      6.04 o 
   8   8   0       34.50       40.82      8.04 o 
   1   9   0       25.98       23.74      2.63 o 
   2   9   0       38.50       38.22      2.75 o 
   3   9   0      157.69      157.20      6.54 o 
   4   9   0       11.50       13.56      4.03 o 
   5   9   0       91.07       98.69      7.16 o 
   6   9   0       19.59       17.57      6.24 o 
   7   9   0        0.55        4.57      4.82 o 
   8   9   0        0.18       -1.47      6.80 o 
   0  10   0       24.07       20.63      3.86 o 
   1  10   0        4.87        6.22      3.14 o 
   2  10   0       56.44       51.58      4.68 o 
   3  10   0        0.72        1.96      3.39 o 
   4  10   0       89.26       96.37      4.61 o 
   5  10   0       35.40       56.06      7.35 o 
   6  10   0       24.91       23.06      7.09 o 
   7  10   0       10.06        2.87      7.83 o 
   1  11   0      190.93      192.93      7.22 o 
   2  11   0       41.78       54.75      5.83 o 
   3  11   0        1.33        2.64      4.91 o 
   4  11   0        1.71        0.23      6.43 o 
   5  11   0       13.49       13.47      7.16 o 
   1  12   0        0.23        8.18      8.54 o 
   2  12   0       41.86       34.35      8.37 o 
 -11   0   1        1.22        0.65      6.72 o 
  -9   0   1       71.95       72.54      6.76 o 
  -7   0   1      171.04      188.72      7.36 o 
  -3   0   1      431.93      438.80      8.10 o 
   5   0   1        6.13        2.72      1.36 o 
   7   0   1       89.73       80.98      5.86 o 
   9   0   1       87.02       81.98      6.64 o 
  11   0   1      274.78      266.28     10.98 o 
 -12   1   1        1.10        4.64      5.05 o 
 -11   1   1       50.50       45.42      5.71 o 
 -10   1   1       21.26       17.63      4.17 o 
  -9   1   1       84.61       90.77      4.59 o 
  -8   1   1      312.06      330.04      4.43 o 
  -7   1   1       73.80       72.40      2.28 o 
  -6   1   1       95.71       93.48      3.00 o 
  -5   1   1       93.35       87.75      1.95 o 
  -4   1   1      756.86      736.54      3.48 o 
  -3   1   1      338.28      320.05      2.57 o 
  -2   1   1     5163.17     4939.32     32.87 o 
  -1   1   1     1283.91     1280.53     17.08 o 
   1   1   1      265.31      242.76      3.56 o 
   2   1   1    11258.01    10743.13     95.27 o 
   3   1   1     4919.90     4873.13     33.23 o 
   4   1   1      784.63      783.20      3.65 o 
   5   1   1      191.56      194.70      9.10 o 
   6   1   1        0.76        1.10      1.33 o 
   7   1   1       72.49       81.66      2.56 o 
   8   1   1       38.63       42.04      3.69 o 
   9   1   1       14.12       12.77      3.79 o 
  10   1   1       57.08       56.32      5.08 o 
  11   1   1        6.94        3.85      4.63 o 
  12   1   1        1.34        1.47      5.16 o 
 -12   2   1       46.87       49.99      6.99 o 
 -11   2   1       35.55       35.37      5.05 o 
 -10   2   1       88.04       94.72      4.44 o 
  -9   2   1       57.19       54.68      3.64 o 
  -8   2   1       11.19        8.64      2.93 o 
  -7   2   1       12.76       12.71      1.43 o 
  -6   2   1        0.11        0.96      1.41 o 
  -5   2   1      414.60      420.88      3.89 o 
  -4   2   1      130.08      131.48      2.77 o 
  -3   2   1       45.27       42.15      1.35 o 
  -2   2   1     3422.61     3347.43     68.26 o 
  -1   2   1     3223.65     3021.93     32.47 o 
   0   2   1     4708.65     4501.61     35.23 o 
   2   2   1      637.15      591.79      4.85 o 
   3   2   1      232.72      226.99      2.47 o 
   4   2   1     1407.03     1424.78     11.77 o 
   5   2   1       24.58       19.40      1.41 o 
   6   2   1      206.60      218.95      4.25 o 
   7   2   1      328.50      344.44      4.12 o 
   8   2   1       11.38       17.07      2.19 o 
   9   2   1      216.88      220.87      5.19 o 
  10   2   1        3.76        1.93      3.23 o 
  11   2   1        3.22       -0.38      4.38 o 
  12   2   1        0.00       -0.59      5.68 o 
 -12   3   1        3.71        2.66      8.33 o 
 -11   3   1        7.56       10.12      4.06 o 
 -10   3   1      143.49      144.54      5.01 o 
  -9   3   1        2.86        1.50      2.69 o 
  -8   3   1       56.87       51.65      3.36 o 
  -7   3   1       24.24       26.17      1.72 o 
  -6   3   1        3.63        1.02      1.86 o 
  -5   3   1      374.21      397.00      6.00 o 
  -4   3   1      282.25      260.71      4.06 o 
  -3   3   1     1772.40     1839.05      7.75 o 
  -2   3   1     1173.59     1234.63      8.34 o 
  -1   3   1      129.03      132.29      1.68 o 
   0   3   1      226.88      228.69      2.35 o 
   2   3   1        1.93        2.24      2.30 o 
   3   3   1      131.76      153.08      2.68 o 
   4   3   1       68.11       81.87      2.12 o 
   5   3   1     1108.29     1101.22      7.44 o 
   6   3   1       23.83       23.73      1.18 o 
   7   3   1        0.17        1.29      1.88 o 
   8   3   1        1.89        2.17      1.97 o 
   9   3   1      250.85      248.13      5.44 o 
  10   3   1      119.46      118.29      4.74 o 
  11   3   1       33.96       27.57      4.09 o 
  12   3   1      111.57      119.61     10.26 o 
 -11   4   1       97.63      121.22      6.76 o 
 -10   4   1      308.34      338.73      6.77 o 
  -9   4   1       41.03       36.18      3.71 o 
  -8   4   1       28.52       31.01      3.96 o 
  -7   4   1       85.12       87.79      3.37 o 
  -6   4   1     1186.60     1200.68     12.94 o 
  -5   4   1       28.43       30.34      2.19 o 
  -4   4   1      104.51       94.24      3.90 o 
  -3   4   1       14.16       10.79      2.02 o 
  -2   4   1        0.23        0.38      1.74 o 
  -1   4   1      530.26      574.31      3.39 o 
   0   4   1      535.64      549.42      9.91 o 
   1   4   1       37.35       41.37      1.84 o 
   2   4   1       97.15      115.14      4.13 o 
   3   4   1      750.83      778.31      8.09 o 
   4   4   1      478.61      517.61      6.44 o 
   5   4   1      710.92      735.02     12.20 o 
   6   4   1      290.70      283.17      3.20 o 
   7   4   1        3.41        4.32      2.40 o 
   8   4   1       71.93       61.50      4.08 o 
   9   4   1       16.11        8.73      4.10 o 
  10   4   1      274.78      288.46      7.63 o 
  11   4   1       26.13       29.22      5.10 o 
  12   4   1       50.91       51.54      9.49 o 
 -11   5   1       25.74       21.03      4.96 o 
 -10   5   1       20.74       20.01      4.55 o 
  -9   5   1        4.56        8.98      5.84 o 
  -8   5   1       47.96       52.44      6.31 o 
  -7   5   1        3.22        2.06      2.21 o 
  -6   5   1        7.13        7.03      2.35 o 
  -5   5   1       18.35       27.08      2.49 o 
  -4   5   1       74.91       82.49      3.37 o 
  -3   5   1       60.98       62.37      4.44 o 
  -2   5   1       49.91       53.14      2.23 o 
  -1   5   1     2118.30     2259.02     12.70 o 
   0   5   1        0.82        2.23      1.18 o 
   1   5   1       61.09       43.99     17.04 o 
   2   5   1       98.48      102.47      4.62 o 
   3   5   1        4.76        4.87      2.60 o 
   4   5   1       27.12       25.21      2.81 o 
   5   5   1        9.31       12.50      2.46 o 
   6   5   1      435.48      429.57      8.43 o 
   7   5   1       10.31       10.48      3.23 o 
   8   5   1        2.50        4.02      3.64 o 
   9   5   1        9.09        7.71      4.02 o 
  10   5   1       93.27       86.90      5.70 o 
  11   5   1        3.04        6.34      8.09 o 
 -11   6   1        5.30        2.18      8.73 o 
 -10   6   1       49.68       55.15      8.18 o 
  -9   6   1        5.10       10.46      5.01 o 
  -8   6   1        0.28        4.70      4.57 o 
  -7   6   1       67.31       67.44      4.60 o 
  -6   6   1      464.89      429.17      5.61 o 
  -5   6   1        6.63        9.05      2.92 o 
  -4   6   1       37.83       36.21      3.27 o 
  -3   6   1        0.43        1.24      2.12 o 
  -2   6   1        2.51        1.76      2.48 o 
  -1   6   1        2.13        1.90      1.67 o 
   0   6   1       60.64       65.59      1.93 o 
   1   6   1      111.11      129.65      6.09 o 
   2   6   1       48.57       50.88      2.35 o 
   3   6   1       43.76       40.10      3.20 o 
   4   6   1      389.11      403.44      6.13 o 
   5   6   1       75.32       68.63      3.68 o 
   6   6   1        2.83        2.41      3.32 o 
   7   6   1        2.60        5.87      3.45 o 
   8   6   1       23.94       12.90      4.28 o 
   9   6   1       74.04       68.57      7.65 o 
  10   6   1       83.71       87.54      5.94 o 
  11   6   1        4.46        3.73      8.01 o 
  -9   7   1        1.18        0.16      6.40 o 
  -8   7   1      123.08      109.85      8.04 o 
  -7   7   1      265.08      254.55      8.30 o 
  -6   7   1        2.04        1.85      2.52 o 
  -5   7   1      153.31      161.82      4.76 o 
  -4   7   1        1.98        1.93      2.47 o 
  -3   7   1        1.25        1.50      2.52 o 
  -2   7   1       80.08       76.04      2.94 o 
  -1   7   1        4.85        6.27      4.61 o 
   0   7   1      440.88      410.31     10.20 o 
   1   7   1      454.89      431.35      4.45 o 
   2   7   1      394.95      393.05      8.60 o 
   3   7   1       48.39       42.84      2.77 o 
   4   7   1     1174.48     1219.49     10.72 o 
   5   7   1       13.07       16.50      3.11 o 
   6   7   1        6.17        3.10      3.55 o 
   7   7   1       48.28       47.02      4.81 o 
   8   7   1       50.76       47.73      4.84 o 
   9   7   1       20.12       21.49      4.79 o 
  -8   8   1       26.72       30.58      5.06 o 
  -7   8   1       33.10       29.92      4.19 o 
  -6   8   1      145.91      130.84      7.71 o 
  -5   8   1       54.82       45.47      3.97 o 
  -4   8   1       84.47       88.24      3.42 o 
  -3   8   1       20.25       14.82      2.61 o 
  -2   8   1        0.08        0.03      2.42 o 
  -1   8   1      102.33       98.38      3.33 o 
   0   8   1      149.03      148.27      3.44 o 
   1   8   1        0.15        1.88      2.09 o 
   2   8   1      539.65      543.12      5.37 o 
   3   8   1        9.68        9.02      2.54 o 
   4   8   1       59.76       62.29      3.15 o 
   5   8   1       63.06       57.33      6.21 o 
   6   8   1       78.47       79.77      7.64 o 
   7   8   1       34.37       31.40      4.84 o 
   8   8   1       19.83       22.65      4.60 o 
  -8   9   1        2.51       -1.03      7.51 o 
  -7   9   1       12.45        9.96      3.72 o 
  -6   9   1       24.07       25.48      4.11 o 
  -5   9   1        0.34        1.16      3.47 o 
  -4   9   1       21.22       17.27      3.07 o 
  -3   9   1       34.48       37.60      3.13 o 
  -2   9   1       96.06       94.50      3.56 o 
  -1   9   1        7.63        7.42      2.11 o 
   0   9   1        5.63        6.92      2.47 o 
   1   9   1      263.89      271.10      4.44 o 
   2   9   1       17.81       18.11      3.33 o 
   3   9   1        7.01        4.81      3.26 o 
   4   9   1       30.91       27.98      3.65 o 
   5   9   1      125.24      118.88      8.31 o 
   6   9   1       19.38       16.18      6.26 o 
   7   9   1       19.00       23.31      4.94 o 
  -7  10   1       46.65       52.05      7.99 o 
  -6  10   1      172.61      161.81      9.77 o 
  -5  10   1       21.26       23.15      6.69 o 
  -4  10   1        0.64       -0.53      4.28 o 
  -3  10   1        1.26        0.38      3.79 o 
  -2  10   1        5.90        2.41      3.37 o 
  -1  10   1        3.60        3.02      3.29 o 
   0  10   1        3.27        2.38      3.26 o 
   1  10   1       85.71       84.66      4.27 o 
   2  10   1       17.05       16.75      3.80 o 
   3  10   1        5.59        5.10      3.66 o 
   4  10   1      128.06      144.90      6.60 o 
   5  10   1        2.66        7.66      4.67 o 
   6  10   1       26.19       29.15      7.13 o 
  -6  11   1        1.26        3.61      7.89 o 
  -3  11   1      106.23      120.09      6.57 o 
  -2  11   1      103.07      112.74      6.26 o 
  -1  11   1       27.51       30.26      5.50 o 
   0  11   1        0.02        2.47      4.59 o 
   1  11   1        0.16        1.85      5.11 o 
   2  11   1       36.20       35.86      4.06 o 
   3  11   1        1.04        1.08      4.86 o 
   4  11   1       35.27       45.16      8.02 o 
   5  11   1       98.79      106.13      9.48 o 
   1  12   1        1.74        1.56      8.35 o 
   2  12   1       36.53       40.74      8.91 o 
 -12   0   2       34.94       47.03      8.66 o 
 -10   0   2        2.43        2.51      5.51 o 
  -8   0   2       24.41       29.08      5.04 o 
  -4   0   2      125.87      107.97      3.69 o 
   0   0   2     4351.68     3169.81    904.04 o 
   4   0   2       63.23       75.27      2.59 o 
   6   0   2      455.67      453.87      5.62 o 
   8   0   2        0.16        2.00      4.87 o 
  10   0   2       39.63       37.67      6.69 o 
  12   0   2        9.48        5.70      7.19 o 
 -12   1   2        1.61        5.50      5.41 o 
 -11   1   2       73.35       74.02      5.65 o 
 -10   1   2       38.67       37.14      4.52 o 
  -9   1   2       58.95       62.49      6.33 o 
  -8   1   2       64.81       61.91      2.31 o 
  -7   1   2      320.38      341.57      3.90 o 
  -6   1   2      690.99      690.62     12.94 o 
  -5   1   2        0.60        1.11      0.93 o 
  -4   1   2        1.25        2.04      0.65 o 
  -3   1   2      708.94      700.06      8.97 o 
  -2   1   2     1034.53     1029.34      7.91 o 
  -1   1   2      308.82      306.09      2.73 o 
   0   1   2     8238.48     7778.45     45.15 o 
   1   1   2      116.46      118.58      0.89 o 
   2   1   2     6085.17     5920.68     78.07 o 
   3   1   2      418.55      424.39      4.84 o 
   4   1   2      526.90      559.69      6.01 o 
   5   1   2        2.12        2.63      0.71 o 
   6   1   2       15.17       11.92      1.48 o 
   7   1   2       92.48       94.69      2.78 o 
   8   1   2      147.39      146.64      4.55 o 
   9   1   2      357.03      364.91      4.89 o 
  10   1   2        2.23        1.75      4.08 o 
  11   1   2        3.26        1.42      4.41 o 
  12   1   2       21.10       19.21      5.60 o 
 -12   2   2        3.71        6.40      5.09 o 
 -11   2   2       17.94       19.44      5.15 o 
 -10   2   2       26.71       24.42      3.46 o 
  -9   2   2       24.63       23.88      3.16 o 
  -8   2   2       24.04       22.38      2.14 o 
  -7   2   2        0.24        0.71      1.23 o 
  -6   2   2       29.25       29.49      1.39 o 
  -5   2   2      117.09      116.28      3.77 o 
  -4   2   2      105.55      100.92      3.55 o 
  -3   2   2      510.75      488.02      3.21 o 
  -2   2   2     1820.70     1760.00      7.38 o 
  -1   2   2      926.68      888.10      3.20 o 
   0   2   2       98.13       93.52      1.32 o 
   1   2   2     1832.87     1757.62      7.64 o 
   2   2   2        1.84        3.21      2.90 o 
   3   2   2     3129.82     3192.07     27.57 o 
   4   2   2      454.69      465.88     10.19 o 
   5   2   2       96.43       80.14     47.84 o 
   6   2   2       20.23       25.83      2.05 o 
   7   2   2       60.70       63.83      2.60 o 
   8   2   2        2.50        2.26      2.17 o 
   9   2   2       20.71       22.15      3.11 o 
  10   2   2       25.09       24.20      3.49 o 
  11   2   2       12.60       13.00      4.70 o 
  12   2   2        0.95       -1.30      8.06 o 
 -12   3   2       13.85        7.79      7.16 o 
 -11   3   2        6.79        5.08      3.45 o 
 -10   3   2      264.65      281.13      6.07 o 
  -9   3   2       27.21       26.60      3.30 o 
  -8   3   2      237.53      236.36      4.18 o 
  -7   3   2       96.30       98.40      3.10 o 
  -6   3   2       55.62       49.48      2.73 o 
  -5   3   2      227.78      233.29      5.36 o 
  -4   3   2        0.36       -0.37      1.17 o 
  -3   3   2      628.91      641.98      8.69 o 
  -2   3   2     5352.90     5310.93     55.23 o 
  -1   3   2      453.04      458.79      3.16 o 
   0   3   2      365.08      358.38      2.23 o 
   1   3   2        2.23        6.36      3.41 o 
   2   3   2      198.79      196.53      5.10 o 
   3   3   2      106.18      116.83      2.41 o 
   4   3   2      334.61      319.06      3.18 o 
   5   3   2      122.69      118.82      1.94 o 
   6   3   2       33.40       34.52      2.58 o 
   7   3   2       25.89       21.33      1.99 o 
   8   3   2      369.28      353.30      4.67 o 
   9   3   2       12.68       15.39      2.98 o 
  10   3   2      104.90      105.91      4.51 o 
  11   3   2        1.09        3.50      4.61 o 
  12   3   2       63.65       71.95      9.45 o 
 -11   4   2      217.91      237.67      6.31 o 
 -10   4   2       13.16        9.62      3.51 o 
  -9   4   2      118.60      126.58      5.43 o 
  -8   4   2      195.14      193.05      5.75 o 
  -7   4   2      243.34      243.47      4.32 o 
  -6   4   2        0.55        0.88      2.87 o 
  -5   4   2      158.17      168.48      3.32 o 
  -4   4   2      109.15      124.45      4.57 o 
  -3   4   2      681.56      805.63      9.10 o 
  -2   4   2      205.69      219.41      3.02 o 
  -1   4   2     1556.51     1614.84      5.23 o 
   0   4   2      724.74      732.62      3.45 o 
   1   4   2       28.78       27.82      2.20 o 
   3   4   2        4.97        8.36      2.51 o 
   4   4   2       23.60       29.88      2.05 o 
   5   4   2        3.35        3.36      1.57 o 
   6   4   2       10.90       11.62      2.35 o 
   7   4   2       29.80       30.72      2.66 o 
   8   4   2        0.42        0.82      2.51 o 
   9   4   2      190.86      204.01      6.53 o 
  10   4   2        0.00        0.01      4.15 o 
  11   4   2        7.13        3.84      7.29 o 
  12   4   2        0.26       -1.50      7.99 o 
 -11   5   2       20.92       15.19      5.56 o 
 -10   5   2      108.39      111.36      6.28 o 
  -9   5   2       16.55       23.12      5.13 o 
  -8   5   2        6.27        5.02      4.79 o 
  -7   5   2      438.49      436.97      6.48 o 
  -6   5   2       88.94       77.58      2.94 o 
  -5   5   2      162.19      174.14      3.62 o 
  -4   5   2       20.03       21.46      3.74 o 
  -3   5   2       72.92       81.49      4.91 o 
  -2   5   2        2.65        0.57      1.73 o 
  -1   5   2       16.35       16.99      3.40 o 
   0   5   2      195.20      215.61      2.35 o 
   1   5   2      476.42      485.20      4.77 o 
   2   5   2      160.28      157.15      5.12 o 
   3   5   2       75.21       70.88      3.87 o 
   4   5   2        7.18        3.90      2.45 o 
   5   5   2        6.31        6.36      1.90 o 
   6   5   2      121.48      135.90      6.34 o 
   7   5   2       17.13       14.12      3.77 o 
   8   5   2        4.69        3.72      3.76 o 
   9   5   2       53.53       50.20      4.74 o 
  10   5   2       42.77       37.50      5.09 o 
  11   5   2       19.44       19.18      7.71 o 
 -11   6   2       98.27      105.00      9.76 o 
 -10   6   2        8.20        8.46      6.21 o 
  -9   6   2        9.09        8.53      6.25 o 
  -8   6   2        9.56        5.59      5.58 o 
  -7   6   2       78.05       68.32      3.75 o 
  -6   6   2      282.04      285.39      4.82 o 
  -5   6   2       10.25       12.62      3.11 o 
  -4   6   2       50.01       47.61      3.30 o 
  -3   6   2        0.05       -0.78      2.80 o 
  -2   6   2       93.39       90.17      3.57 o 
  -1   6   2      188.35      207.26      3.45 o 
   0   6   2      448.04      411.70      7.36 o 
   1   6   2        2.32        4.14      1.75 o 
   2   6   2       14.80       15.59      1.81 o 
   3   6   2      406.90      401.90      6.05 o 
   4   6   2       27.92       24.00      3.01 o 
   5   6   2       92.40       92.20      3.67 o 
   6   6   2        0.01       -0.84      3.37 o 
   7   6   2        1.35        3.62      3.46 o 
   8   6   2        6.99       12.37      4.29 o 
   9   6   2       77.09       86.53      5.55 o 
  10   6   2        6.94        2.81      7.52 o 
  11   6   2       10.61        8.68      8.32 o 
  -9   7   2       31.01       29.72      6.46 o 
  -8   7   2        7.44        5.87      5.38 o 
  -7   7   2       48.63       41.44      4.58 o 
  -6   7   2        0.00       -0.89      2.70 o 
  -5   7   2      143.94      117.30      4.48 o 
  -4   7   2       60.01       55.00      3.00 o 
  -3   7   2       42.43       43.48      2.92 o 
  -2   7   2      532.76      547.69      7.40 o 
  -1   7   2       52.08       50.79      3.91 o 
   0   7   2       93.40       62.25     24.02 o 
   1   7   2      653.94      641.58      4.74 o 
   2   7   2       90.12       96.06      2.80 o 
   3   7   2       98.10      102.46      2.99 o 
   4   7   2      194.85      199.65      7.03 o 
   5   7   2      145.07      142.67      7.74 o 
   6   7   2        6.12        4.66      3.44 o 
   7   7   2       13.21       12.03      5.03 o 
   8   7   2        0.01        3.35      3.75 o 
   9   7   2       47.27       46.43      4.91 o 
  10   7   2        0.34       -1.47      7.79 o 
  -9   8   2       12.76       13.73      7.25 o 
  -8   8   2       25.75       29.35      6.79 o 
  -7   8   2        5.85        4.01      4.24 o 
  -6   8   2       89.16       81.87      4.51 o 
  -5   8   2       59.81       50.45      3.80 o 
  -4   8   2       11.67       14.85      2.77 o 
  -3   8   2        0.69        0.87      2.73 o 
  -2   8   2        2.23        1.17      2.39 o 
  -1   8   2     1127.40     1114.19      8.15 o 
   0   8   2      168.85      174.86      9.85 o 
   1   8   2      109.11      111.34      3.98 o 
   2   8   2      566.01      564.15      6.79 o 
   3   8   2        0.47       -0.63      2.83 o 
   4   8   2       10.02       11.67      3.04 o 
   5   8   2       14.60       13.03      4.58 o 
   6   8   2       86.36       83.00      7.92 o 
   7   8   2        3.29        8.48      4.00 o 
   8   8   2        1.49        0.68      4.34 o 
   9   8   2       61.17       71.43      9.60 o 
  -8   9   2       34.57       24.08      7.34 o 
  -7   9   2       24.06       25.91      3.75 o 
  -6   9   2        3.91        3.02      3.94 o 
  -5   9   2        1.43        2.64      2.92 o 
  -4   9   2        5.80       11.01      2.90 o 
  -3   9   2       83.26       70.82      3.56 o 
  -2   9   2       25.33       19.21      2.94 o 
  -1   9   2       49.83       47.07      3.06 o 
   0   9   2        0.66        4.15      3.20 o 
   1   9   2        4.12        3.76      3.13 o 
   2   9   2      101.83      109.28      4.12 o 
   3   9   2        9.12        9.33      3.26 o 
   4   9   2      602.15      611.01     11.93 o 
   5   9   2       58.48       47.54      5.24 o 
   6   9   2        6.07        6.07      4.42 o 
   7   9   2        0.84        3.53      3.89 o 
   8   9   2        7.77       15.98      8.22 o 
  -7  10   2       16.51       13.04      7.23 o 
  -6  10   2        1.31        5.10      6.81 o 
  -5  10   2       53.25       54.27      6.89 o 
  -4  10   2       34.00       36.76      4.47 o 
  -3  10   2        7.96       11.38      4.12 o 
  -2  10   2        3.20       -1.11      3.68 o 
  -1  10   2       41.81       35.83      3.75 o 
   0  10   2       26.99       25.16      3.58 o 
   1  10   2        4.16        6.97      3.49 o 
   2  10   2        0.21        2.59      3.48 o 
   3  10   2       32.05       33.51      3.90 o 
   4  10   2       35.64       32.17      6.52 o 
   5  10   2      107.34       97.91      6.17 o 
   6  10   2       22.53       20.99      8.09 o 
  -4  11   2        0.46        3.26      6.58 o 
  -3  11   2       31.77       24.53      7.99 o 
  -2  11   2       18.21       23.41      5.58 o 
  -1  11   2        5.31        7.75      4.82 o 
   0  11   2       51.26       54.52      4.42 o 
   1  11   2        1.56        1.63      3.75 o 
   2  11   2        9.48       12.24      4.12 o 
   3  11   2       13.40       15.00      4.81 o 
   4  11   2       47.00       48.44      8.57 o 
   5  11   2       13.38       17.68      8.28 o 
   1  12   2       67.85       73.47     10.05 o 
   3  12   2       78.34       85.24      9.39 o 
 -11   0   3       22.35       27.54      7.20 o 
  -9   0   3      196.42      197.70      8.13 o 
  -7   0   3     1204.10     1166.40     15.27 o 
  -5   0   3      965.77     1033.80     10.16 o 
  -3   0   3        1.34        3.67      1.86 o 
  -1   0   3     4879.29     4660.09     43.77 o 
   1   0   3     5760.72     5540.06     22.40 o 
   3   0   3      598.78      611.68      3.32 o 
   5   0   3     3007.42     2882.61     36.42 o 
   7   0   3      184.38      185.14      6.91 o 
   9   0   3       47.62       45.05      3.85 o 
  11   0   3       39.77       22.98      6.92 o 
 -12   1   3        9.23        8.46      4.97 o 
 -11   1   3       81.43       84.60      5.70 o 
 -10   1   3        0.98       -0.10      5.01 o 
  -9   1   3        2.41        4.81      3.97 o 
  -8   1   3       84.35       87.19      4.77 o 
  -7   1   3       64.01       68.91      2.75 o 
  -6   1   3      126.52      141.19      2.07 o 
  -5   1   3      174.90      178.29      4.20 o 
  -4   1   3       92.54      105.07      2.75 o 
  -3   1   3     1864.51     1879.51      8.07 o 
  -2   1   3     4178.33     3990.81     24.34 o 
  -1   1   3     1523.33     1456.73      4.85 o 
   0   1   3     5381.13     5232.38     31.18 o 
   1   1   3       25.26       28.36      0.86 o 
   2   1   3     1856.73     1828.74      4.07 o 
   3   1   3     1465.35     1395.03      5.15 o 
   4   1   3     4364.20     4327.89     17.90 o 
   5   1   3       82.64       84.08      2.44 o 
   6   1   3       26.37       30.88      2.17 o 
   7   1   3      102.43      101.13      2.93 o 
   8   1   3        0.00       -0.41      2.19 o 
   9   1   3      100.75      104.30      3.70 o 
  10   1   3        0.02        0.37      4.01 o 
  11   1   3       14.14       19.67      4.93 o 
  12   1   3        0.12        1.66      7.37 o 
 -12   2   3        4.52        6.11      5.07 o 
 -11   2   3       52.94       48.83      5.42 o 
 -10   2   3       94.51      105.70      7.57 o 
  -9   2   3       63.93       56.99      3.75 o 
  -8   2   3      228.80      223.12      5.10 o 
  -7   2   3      191.76      186.26      3.77 o 
  -6   2   3      265.26      264.94      4.53 o 
  -5   2   3      162.69      160.48      3.40 o 
  -4   2   3       16.37       15.23      1.86 o 
  -3   2   3     4588.62     4452.27     51.71 o 
  -2   2   3      920.78      903.53      4.54 o 
  -1   2   3       25.71       28.25      1.38 o 
   0   2   3      149.81      139.54      2.94 o 
   1   2   3        5.35        3.75      1.88 o 
   2   2   3      384.08      377.31      7.32 o 
   3   2   3       76.59       90.06      1.88 o 
   4   2   3        8.57       13.83      3.00 o 
   5   2   3       65.71       65.58      2.92 o 
   6   2   3        9.04       18.88      2.16 o 
   7   2   3        1.15        3.10      2.03 o 
   8   2   3        6.74        7.23      2.29 o 
   9   2   3       78.86       69.55      3.11 o 
  10   2   3        0.68        3.16      3.24 o 
  11   2   3        6.43        3.36      4.87 o 
  12   2   3       22.15       22.75      5.69 o 
 -12   3   3       30.42       24.50      8.76 o 
 -11   3   3       53.99       54.79      4.24 o 
 -10   3   3       15.02       14.91      3.66 o 
  -9   3   3      260.92      270.44      5.48 o 
  -8   3   3        9.23        9.64      2.31 o 
  -7   3   3      178.46      190.50      3.88 o 
  -6   3   3       45.51       50.71      2.57 o 
  -5   3   3       46.08       50.03      1.41 o 
  -4   3   3       18.82       18.58      1.35 o 
  -3   3   3     1101.66     1162.06     10.87 o 
  -2   3   3       18.58       22.50      6.31 o 
  -1   3   3     1784.56     1892.71      6.97 o 
   0   3   3      467.36      441.93      4.61 o 
   1   3   3      353.00      364.56      4.54 o 
   2   3   3      952.40      937.47     11.80 o 
   3   3   3       13.74       15.18      1.12 o 
   4   3   3      133.53      145.28      6.00 o 
   5   3   3      400.05      400.52      6.69 o 
   6   3   3       71.20       70.99      2.62 o 
   7   3   3      118.72      120.80      3.21 o 
   8   3   3       58.36       68.25      2.92 o 
   9   3   3      177.85      170.82      9.25 o 
  10   3   3        4.95        3.90      3.96 o 
  11   3   3       55.91       49.23      5.26 o 
 -11   4   3        6.20        7.27      3.91 o 
 -10   4   3       62.68       57.71      4.12 o 
  -9   4   3       19.13       19.04      3.94 o 
  -8   4   3       43.78       48.02      2.90 o 
  -7   4   3      442.37      441.19      5.57 o 
  -6   4   3      192.04      192.09      5.59 o 
  -5   4   3        0.27        2.68      1.60 o 
  -4   4   3      201.59      203.50      5.86 o 
  -3   4   3      218.63      217.63      4.79 o 
  -2   4   3     1692.61     1755.38      8.98 o 
  -1   4   3      798.84      872.11      3.85 o 
   0   4   3     1091.80     1117.33     17.22 o 
   1   4   3      188.34      207.67      5.87 o 
   2   4   3        2.37        4.35      3.96 o 
   3   4   3      123.12      135.50      3.77 o 
   4   4   3       29.95       30.10      2.06 o 
   5   4   3        4.10        5.39      1.20 o 
   6   4   3      254.57      262.60      4.71 o 
   7   4   3       18.04       22.17      2.26 o 
   8   4   3       11.54       11.43      2.39 o 
   9   4   3       42.36       43.63      4.66 o 
  10   4   3       63.68       57.93      4.88 o 
  11   4   3        0.20       -2.09      7.25 o 
 -11   5   3       44.46       43.76      5.52 o 
 -10   5   3       34.20       29.62      6.42 o 
  -9   5   3       34.19       27.80      5.57 o 
  -8   5   3      114.84      119.72      6.96 o 
  -7   5   3       92.60       83.00      4.96 o 
  -6   5   3      361.06      358.85      7.59 o 
  -5   5   3        0.06        1.91      2.23 o 
  -4   5   3      310.83      325.74      7.57 o 
  -3   5   3      556.55      617.62      6.79 o 
  -2   5   3      108.57      128.15      2.08 o 
  -1   5   3       29.48       25.23      1.73 o 
   0   5   3        5.12        3.22      1.39 o 
   1   5   3      552.93      551.30      4.00 o 
   2   5   3      195.91      195.64      4.52 o 
   3   5   3      109.79       91.93      3.69 o 
   4   5   3      418.92      420.02      5.35 o 
   5   5   3        6.91        3.91      1.99 o 
   6   5   3        1.97        5.59      2.42 o 
   7   5   3      141.04      140.80      4.12 o 
   8   5   3        1.13       -0.08      2.98 o 
   9   5   3        7.37        6.92      3.19 o 
  10   5   3       26.21       21.35      5.09 o 
 -10   6   3        8.43        8.02      5.86 o 
  -8   6   3       39.11       36.55      6.28 o 
  -7   6   3       12.37       13.53      3.05 o 
  -6   6   3        6.81        6.38      3.03 o 
  -5   6   3       81.42       81.18      3.96 o 
  -4   6   3       83.07       89.42      3.71 o 
  -3   6   3       52.59       49.07      3.49 o 
  -2   6   3       46.41       42.02      4.08 o 
  -1   6   3      269.34      306.71      3.95 o 
   0   6   3       56.11       50.36      2.17 o 
   1   6   3       41.84       43.70      1.91 o 
   2   6   3       70.55       70.01      2.68 o 
   3   6   3       64.78       70.35      3.05 o 
   4   6   3       41.08       40.83      2.88 o 
   5   6   3       13.86       16.46      5.37 o 
   6   6   3       22.91       24.81      3.73 o 
   7   6   3        3.78        3.26      3.90 o 
   8   6   3        0.16        7.81      5.57 o 
   9   6   3       19.81       14.70      3.85 o 
 -10   7   3        2.94        8.53      6.81 o 
  -9   7   3       21.93       17.72      6.82 o 
  -8   7   3      175.29      179.80      9.25 o 
  -7   7   3        5.83        7.16      3.33 o 
  -6   7   3      198.34      166.91      4.34 o 
  -5   7   3      126.87      110.46      4.42 o 
  -4   7   3        2.69        3.37      2.50 o 
  -3   7   3       19.82       23.49      2.66 o 
  -2   7   3      131.40      120.57      4.33 o 
  -1   7   3       42.36       35.79      3.47 o 
   0   7   3        0.52        3.16      3.68 o 
   1   7   3      324.41      324.13      3.36 o 
   2   7   3     2772.42     2753.89     18.90 o 
   3   7   3      263.42      263.20      3.83 o 
   4   7   3      338.42      351.13      6.77 o 
   5   7   3        4.07        3.89      3.65 o 
   6   7   3       70.00       66.33      4.06 o 
   7   7   3        0.00        0.30      3.16 o 
   8   7   3       58.60       70.47      4.40 o 
  -9   8   3        7.61       10.14      7.14 o 
  -8   8   3        1.22       -1.17      6.34 o 
  -6   8   3       24.48       25.56      2.87 o 
  -5   8   3       66.88       59.95      3.34 o 
  -4   8   3      116.91       99.41      3.58 o 
  -3   8   3        1.09       -0.12      2.45 o 
  -2   8   3      170.82      154.71      3.80 o 
  -1   8   3      115.17      112.72      4.71 o 
   0   8   3       72.19       67.49      7.06 o 
   1   8   3      373.29      368.21      7.35 o 
   2   8   3       61.91       65.84      3.57 o 
   3   8   3        0.25        1.16      2.90 o 
   4   8   3        0.27       -0.98      3.76 o 
   5   8   3        1.52        1.88      5.39 o 
   6   8   3       99.91       94.93      5.93 o 
   7   8   3        8.25        9.66      3.72 o 
   8   8   3       31.17       28.15      4.63 o 
   9   8   3        0.38        6.44      8.60 o 
  -8   9   3        6.90       10.72      4.76 o 
  -7   9   3       26.81       33.17      4.84 o 
  -6   9   3       21.53       20.21      4.16 o 
  -5   9   3       30.15       27.66      3.28 o 
  -4   9   3       19.69       15.88      3.06 o 
  -3   9   3      101.58       94.61      3.72 o 
  -2   9   3       22.16       17.53      3.89 o 
  -1   9   3       39.22       38.60      4.15 o 
   0   9   3       91.53       87.97      4.89 o 
   1   9   3       19.41       17.19      3.26 o 
   2   9   3      321.96      332.49     10.19 o 
   3   9   3      268.75      270.77      5.83 o 
   4   9   3        1.69        1.32      4.14 o 
   5   9   3        0.93        1.64      4.35 o 
   6   9   3       31.59       35.95      5.06 o 
   7   9   3        0.00        5.13      5.62 o 
  -7  10   3        2.17        0.31      6.61 o 
  -6  10   3        7.95       11.46      4.69 o 
  -5  10   3        8.71       11.89      4.24 o 
  -4  10   3       12.89       17.17      4.24 o 
  -3  10   3        0.63        0.87      4.15 o 
  -2  10   3        0.34       -1.38      4.03 o 
  -1  10   3       79.83       69.05      5.11 o 
   0  10   3        9.95        9.54      3.64 o 
   1  10   3        2.06        3.85      3.58 o 
   2  10   3       62.99       61.54      4.29 o 
   3  10   3       12.80       13.82      4.77 o 
   4  10   3        8.32       13.75      4.61 o 
   5  10   3       74.87       91.86     12.18 o 
  -4  11   3        4.65       11.68      6.87 o 
  -3  11   3        2.86        3.09      7.56 o 
  -2  11   3       33.49       31.53      8.00 o 
  -1  11   3       66.67       78.55      4.69 o 
   0  11   3       22.18       28.48      4.19 o 
   1  11   3        9.26        9.40      4.18 o 
   2  11   3        3.77        4.96      5.04 o 
   3  11   3        0.94        4.29      7.44 o 
   4  11   3      250.98      273.71     12.04 o 
   1  12   3       30.15       30.82      9.00 o 
   2  12   3        2.06        5.08      7.89 o 
 -12   0   4        4.48        7.82      7.28 o 
 -10   0   4       22.65       23.30      6.77 o 
  -8   0   4       55.75       57.39      5.70 o 
  -6   0   4      362.41      382.21      7.30 o 
  -4   0   4     4543.15     4617.35     75.47 o 
  -2   0   4      130.13      133.24      1.52 o 
   0   0   4      207.90      192.30      3.55 o 
   2   0   4     4193.64     4169.05     23.38 o 
   4   0   4      386.03      419.47      3.53 o 
   6   0   4     1278.32     1234.54     13.95 o 
   8   0   4      201.13      199.97      5.23 o 
  10   0   4        1.03        1.28      5.52 o 
  12   0   4       87.15      124.93      9.79 o 
 -12   1   4        1.07       -2.65      7.25 o 
 -11   1   4        1.80        6.06      4.47 o 
 -10   1   4        6.32        7.16      4.44 o 
  -9   1   4       16.80       15.79      4.24 o 
  -8   1   4      230.36      215.42      4.61 o 
  -7   1   4       87.26       93.04      3.20 o 
  -6   1   4      675.12      675.01     10.02 o 
  -5   1   4       45.01       41.87      2.24 o 
  -4   1   4     1850.81     1932.04     11.71 o 
  -3   1   4       29.51       35.69      0.85 o 
  -2   1   4     1057.32     1012.64      3.59 o 
  -1   1   4      385.27      348.51      2.36 o 
   0   1   4      581.87      572.27      4.33 o 
   1   1   4       15.49       15.65      0.74 o 
   2   1   4       45.30       36.66      0.62 o 
   3   1   4     2771.42     2819.45      9.08 o 
   4   1   4     1068.15     1092.56      4.50 o 
   5   1   4       79.53       78.94      2.71 o 
   6   1   4      162.81      162.01      2.49 o 
   7   1   4        3.28        3.36      2.27 o 
   8   1   4       13.68       11.72      2.20 o 
   9   1   4        0.00        0.49      2.82 o 
  10   1   4        8.50        5.90      3.15 o 
  11   1   4       72.06       66.59      6.07 o 
  12   1   4       17.81       21.57      7.89 o 
 -12   2   4       11.17       10.50      5.46 o 
 -11   2   4       64.31       61.54      5.17 o 
 -10   2   4        9.88       11.37      4.71 o 
  -9   2   4        0.09       -0.85      2.20 o 
  -8   2   4      224.01      218.83      3.84 o 
  -7   2   4      185.08      176.73      3.80 o 
  -6   2   4      103.36       99.05      3.63 o 
  -5   2   4      360.70      369.60      9.35 o 
  -4   2   4       55.22       59.43      2.09 o 
  -3   2   4      481.55      509.51      5.21 o 
  -2   2   4     1800.86     1792.59     11.56 o 
  -1   2   4      331.49      336.91      3.65 o 
   0   2   4     1902.52     1787.25      8.69 o 
   1   2   4     1031.08     1057.06     14.49 o 
   2   2   4      805.36      856.75      4.20 o 
   3   2   4       78.93       71.68      1.66 o 
   4   2   4        3.27        4.87      1.35 o 
   5   2   4      193.40      209.67      4.00 o 
   6   2   4      237.04      244.50      3.44 o 
   7   2   4      287.79      311.27      3.34 o 
   8   2   4      335.05      328.41      7.51 o 
   9   2   4      169.71      147.49      3.83 o 
  10   2   4       31.20       30.66      3.56 o 
  11   2   4        5.94        5.83      6.87 o 
 -12   3   4       76.26       70.78      9.77 o 
 -11   3   4       27.47       24.13      5.37 o 
 -10   3   4       32.40       33.25      3.90 o 
  -9   3   4      228.22      223.80      4.27 o 
  -8   3   4     1105.62     1123.17      9.26 o 
  -7   3   4      381.40      368.68      5.12 o 
  -6   3   4        1.64        2.61      2.16 o 
  -5   3   4      511.28      504.98      7.86 o 
  -4   3   4      944.15      974.30      6.22 o 
  -3   3   4      344.24      324.47      3.56 o 
  -2   3   4        8.84        8.07      2.67 o 
  -1   3   4       93.65       87.92      2.09 o 
   0   3   4      360.27      361.52      6.49 o 
   1   3   4      533.94      524.55      5.67 o 
   2   3   4      180.43      181.30      1.74 o 
   3   3   4      786.55      893.30      6.01 o 
   4   3   4       17.22       17.58      2.00 o 
   5   3   4      131.29      133.42      2.94 o 
   6   3   4      139.79      136.01      3.06 o 
   7   3   4       40.81       31.79      2.19 o 
   8   3   4      160.19      151.27      3.69 o 
   9   3   4       44.15       41.50      4.43 o 
  10   3   4       61.18       65.36      5.24 o 
 -11   4   4       56.13       55.72      4.54 o 
 -10   4   4      142.44      155.63      5.28 o 
  -9   4   4      198.95      201.75      6.45 o 
  -8   4   4       63.90       61.88      4.13 o 
  -7   4   4       60.07       61.56      3.16 o 
  -6   4   4      138.45      134.99      4.50 o 
  -5   4   4      104.86      121.78      3.94 o 
  -4   4   4      107.57       99.24      3.36 o 
  -3   4   4      146.12      152.66      5.32 o 
  -2   4   4       64.50       65.60      4.34 o 
  -1   4   4     3578.92     3869.25     18.99 o 
   0   4   4       22.67       23.65      2.91 o 
   1   4   4       46.19       44.79      4.48 o 
   2   4   4      573.06      560.64      2.91 o 
   3   4   4       25.86       22.63      2.00 o 
   4   4   4      134.77      143.34      2.53 o 
   5   4   4        9.69       10.92      2.19 o 
   6   4   4        9.45        9.62      2.32 o 
   7   4   4       46.91       54.32      2.43 o 
   8   4   4      204.21      181.76      4.04 o 
   9   4   4       37.72       30.94      4.37 o 
  10   4   4        0.09        6.08      6.79 o 
 -11   5   4       89.40       80.29      5.97 o 
 -10   5   4       71.09       67.88      7.42 o 
  -9   5   4      139.62      125.98      7.53 o 
  -8   5   4        0.02        3.79      5.10 o 
  -7   5   4      109.51      112.92      4.29 o 
  -6   5   4        0.96        0.08      2.92 o 
  -5   5   4       15.66       13.08      2.65 o 
  -4   5   4      187.16      209.83      6.97 o 
  -3   5   4      251.67      267.32      5.78 o 
  -2   5   4       61.73       59.82      1.82 o 
  -1   5   4       11.39       11.77      1.54 o 
   0   5   4        4.28        5.67      1.23 o 
   1   5   4     1065.34     1084.14      4.07 o 
   2   5   4      298.72      309.08      8.27 o 
   3   5   4      164.09      156.56      3.31 o 
   4   5   4       29.61       31.05      2.36 o 
   5   5   4       51.09       49.37      2.72 o 
   6   5   4       39.79       33.77      2.70 o 
   7   5   4       18.98       11.08      2.51 o 
   8   5   4       18.22       17.85      2.49 o 
   9   5   4       10.62       14.44      3.73 o 
  10   5   4        0.91        4.97      6.66 o 
 -10   6   4        1.08        1.00      5.71 o 
  -9   6   4        2.96        2.91      5.92 o 
  -8   6   4        2.20        6.58      5.42 o 
  -7   6   4       70.97       68.98      4.00 o 
  -6   6   4        8.31        6.97      3.11 o 
  -5   6   4       27.62       35.25      5.20 o 
  -4   6   4       32.15       34.64      2.72 o 
  -3   6   4      136.51      147.12      7.37 o 
  -2   6   4      127.77      127.98      3.09 o 
  -1   6   4        6.57        6.61      1.82 o 
   0   6   4       91.15       74.65      2.23 o 
   1   6   4        0.12        1.28      1.07 o 
   2   6   4       24.37       25.76      1.52 o 
   3   6   4      633.28      636.12      6.27 o 
   4   6   4      138.50      149.16      3.70 o 
   5   6   4       28.59       28.56      3.65 o 
   6   6   4       47.50       36.00      3.50 o 
   7   6   4       55.27       60.28      3.81 o 
   8   6   4       25.50       24.97      3.73 o 
   9   6   4       15.28       14.89      4.41 o 
 -10   7   4        0.20        4.10      6.20 o 
  -9   7   4        7.57        6.88      6.39 o 
  -8   7   4        0.61       -1.01      5.66 o 
  -7   7   4        0.90        0.62      3.33 o 
  -6   7   4        0.26       -0.27      3.38 o 
  -5   7   4       25.99       25.70      3.64 o 
  -4   7   4       15.16       14.55      2.64 o 
  -3   7   4      128.27      149.56      4.88 o 
  -2   7   4      203.24      186.02      5.50 o 
  -1   7   4       14.43       12.59      2.16 o 
   0   7   4        6.71        5.47      2.12 o 
   1   7   4      188.74      177.41      8.99 o 
   2   7   4       37.61       42.06      5.03 o 
   3   7   4     1615.92     1644.17     13.06 o 
   4   7   4        6.13        4.41      4.20 o 
   5   7   4        1.82        3.50      4.00 o 
   6   7   4       52.74       51.11      3.55 o 
   7   7   4        2.16        1.42      3.33 o 
   8   7   4        0.42        2.57      3.85 o 
  -9   8   4       24.80       31.59      7.42 o 
  -8   8   4        0.47        6.93      6.22 o 
  -7   8   4      153.76      147.16      8.19 o 
  -6   8   4      115.56      102.74      4.15 o 
  -5   8   4        1.22        0.73      2.81 o 
  -4   8   4       30.26       19.51      2.75 o 
  -3   8   4       28.94       19.49      2.61 o 
  -2   8   4        2.92       -0.29      3.26 o 
  -1   8   4      121.97      113.89      4.83 o 
   0   8   4        4.81        6.75      5.22 o 
   1   8   4       46.84       46.04      3.96 o 
   2   8   4       27.50       24.64      3.32 o 
   3   8   4       49.91       51.89      3.56 o 
   4   8   4      359.11      372.80      7.94 o 
   5   8   4      282.99      297.71      7.35 o 
   6   8   4       16.15       14.79      3.57 o 
   7   8   4       13.27       15.52      4.10 o 
   8   8   4       19.97       23.24      7.89 o 
  -8   9   4       35.69       30.18      5.06 o 
  -7   9   4        0.00       -0.86      4.32 o 
  -6   9   4        1.49        1.38      3.29 o 
  -5   9   4        0.44        3.28      2.96 o 
  -4   9   4       34.10       30.37      3.27 o 
  -3   9   4       43.38       39.25      4.48 o 
  -2   9   4       69.15       48.08      4.51 o 
  -1   9   4      212.55      193.65      6.15 o 
   0   9   4       58.88       57.73      4.50 o 
   1   9   4      121.15      117.81      5.36 o 
   2   9   4       74.09       76.26      4.14 o 
   3   9   4       31.81       28.70      4.41 o 
   4   9   4       51.36       46.90      4.98 o 
   5   9   4       11.30       13.97      5.21 o 
   6   9   4      169.45      195.55      9.39 o 
   7   9   4        8.78       16.63      7.60 o 
  -7  10   4       19.41       16.60      5.15 o 
  -6  10   4       48.10       48.55      7.32 o 
  -5  10   4       12.83       15.09      4.47 o 
  -4  10   4        6.49        9.52      4.43 o 
  -3  10   4       34.95       39.37      4.39 o 
  -2  10   4       27.38       28.44      4.28 o 
  -1  10   4       96.75      107.34      8.90 o 
   0  10   4        9.78       14.18      4.59 o 
   1  10   4        0.35        3.52      3.62 o 
   2  10   4       47.74       39.74      4.12 o 
   3  10   4       29.47       23.39      5.16 o 
   4  10   4       69.47       62.89      6.08 o 
   5  10   4        4.49        6.40      5.05 o 
  -5  11   4        8.52        5.62      7.44 o 
  -4  11   4        0.35        5.18      6.72 o 
  -3  11   4       52.97       59.97      8.08 o 
  -2  11   4        2.02        5.39      6.50 o 
  -1  11   4        1.37        1.86      5.02 o 
   0  11   4       13.76       13.55      4.11 o 
   1  11   4       21.99       15.44      4.40 o 
   2  11   4        9.72        9.61      7.52 o 
   3  11   4       61.78       67.32      8.49 o 
   0  12   4        1.08       -0.12      7.79 o 
   1  12   4       24.14       31.61      8.09 o 
 -11   0   5       94.66      104.03      8.30 o 
  -9   0   5        0.02       -0.58      5.20 o 
  -7   0   5        0.24        0.49      1.07 o 
  -5   0   5      642.81      603.44     15.05 o 
  -3   0   5     5068.65     5141.79     41.41 o 
  -1   0   5     1038.64     1067.76      5.20 o 
   1   0   5       15.31       11.72      1.00 o 
   3   0   5     1751.80     1819.35      8.75 o 
   5   0   5      108.38       96.61      1.74 o 
   7   0   5     1861.96     1832.61     17.28 o 
   9   0   5       50.99       48.11      7.33 o 
 -12   1   5       23.10       26.61      5.26 o 
 -11   1   5        8.07        5.31      6.11 o 
 -10   1   5       30.72       37.89      4.92 o 
  -9   1   5      345.03      350.98      7.75 o 
  -8   1   5       62.51       60.63      3.23 o 
  -7   1   5      147.47      148.56      3.77 o 
  -6   1   5      490.48      513.66     15.98 o 
  -5   1   5      213.55      203.12      3.60 o 
  -4   1   5      234.97      261.72      3.70 o 
  -3   1   5      241.70      238.20      1.74 o 
  -2   1   5     1723.81     1710.46      5.84 o 
  -1   1   5     1394.22     1312.56      4.75 o 
   0   1   5      192.81      215.13      3.71 o 
   1   1   5     1574.09     1640.30      5.53 o 
   2   1   5      218.35      198.85      5.38 o 
   3   1   5        2.91        3.97      0.51 o 
   4   1   5      938.10      932.33      4.25 o 
   5   1   5       22.05       22.67      1.65 o 
   6   1   5       14.47       15.75      1.69 o 
   7   1   5      728.16      720.28      5.39 o 
   8   1   5      117.13      114.56      3.29 o 
   9   1   5        1.42        0.45      2.86 o 
  10   1   5        4.92        5.72      3.23 o 
  11   1   5       32.65       42.95      7.52 o 
 -12   2   5        0.09       -1.04      5.12 o 
 -11   2   5       27.30       24.77      4.73 o 
 -10   2   5        0.62        2.19      6.47 o 
  -9   2   5       45.68       45.02      3.25 o 
  -8   2   5       59.90       61.72      2.77 o 
  -7   2   5       19.82       21.40      2.65 o 
  -6   2   5        5.10        5.36      2.00 o 
  -5   2   5      108.51      112.06      2.76 o 
  -4   2   5        1.87        2.21      1.61 o 
  -3   2   5       48.20       49.85      1.75 o 
  -2   2   5      118.56       96.20      1.77 o 
  -1   2   5       90.83       79.80      1.18 o 
   0   2   5        5.08        3.57      1.09 o 
   1   2   5      228.25      222.94      2.69 o 
   2   2   5      747.83      810.73      4.43 o 
   3   2   5      183.30      181.48      2.09 o 
   4   2   5        0.19        0.58      1.41 o 
   5   2   5        0.15        0.38      1.48 o 
   6   2   5      578.89      602.30      5.09 o 
   7   2   5        0.71        1.71      2.12 o 
   8   2   5        6.30        5.23      2.44 o 
   9   2   5       32.15       29.95      3.15 o 
  10   2   5        4.39        7.77      6.35 o 
 -11   3   5       13.45       14.43      5.12 o 
 -10   3   5       63.00       67.94      4.32 o 
  -9   3   5     1421.51     1469.64      9.39 o 
  -8   3   5       99.37      100.21      3.94 o 
  -7   3   5      459.13      465.65      5.75 o 
  -6   3   5       20.55       18.16      2.35 o 
  -5   3   5       69.52       67.31      2.50 o 
  -4   3   5       35.35       34.61      2.01 o 
  -3   3   5     2852.41     3014.91      9.86 o 
  -2   3   5      205.64      191.98      5.49 o 
  -1   3   5       16.19       21.38      1.55 o 
   0   3   5      572.30      596.52      6.12 o 
   1   3   5      160.48      184.01      4.13 o 
   2   3   5      447.88      449.90      3.86 o 
   3   3   5      856.74      872.21      6.84 o 
   4   3   5       76.90       80.81      2.45 o 
   5   3   5       37.82       36.90      2.25 o 
   6   3   5        1.15        1.67      2.03 o 
   7   3   5       40.28       32.84      2.09 o 
   8   3   5       80.47       72.70      3.09 o 
   9   3   5        3.84        3.52      2.89 o 
  10   3   5        0.07       -0.04      5.45 o 
 -11   4   5       14.99       13.08      4.09 o 
 -10   4   5       53.38       53.00      4.25 o 
  -9   4   5        9.92        9.08      2.85 o 
  -8   4   5      156.49      154.73      4.26 o 
  -7   4   5      132.50      131.32      3.81 o 
  -6   4   5      297.85      294.94      4.63 o 
  -5   4   5      182.73      173.38      3.77 o 
  -4   4   5      479.46      494.72      6.02 o 
  -3   4   5        6.94        7.86      3.82 o 
  -2   4   5        0.99        4.13      3.14 o 
  -1   4   5      112.73      141.83      2.55 o 
   0   4   5        5.82        8.23      3.99 o 
   1   4   5       55.16       60.68      4.87 o 
   2   4   5      561.57      555.69     16.68 o 
   3   4   5       50.02       48.44      1.79 o 
   4   4   5      143.38      141.15      2.57 o 
   5   4   5       38.04       44.15      3.05 o 
   6   4   5      106.06      120.19      2.84 o 
   7   4   5       10.00        9.50      2.03 o 
   8   4   5       62.34       60.27      3.11 o 
   9   4   5        1.86        0.08      4.37 o 
  10   4   5       23.92       18.30      6.24 o 
 -11   5   5        0.72        0.82      5.03 o 
 -10   5   5       42.45       37.37      6.92 o 
  -9   5   5      139.46      129.24      8.04 o 
  -8   5   5      346.06      364.05      6.73 o 
  -7   5   5       94.40       91.99      5.56 o 
  -6   5   5       51.55       46.82      3.63 o 
  -5   5   5      655.59      660.15      7.76 o 
  -4   5   5       29.47       34.53      3.07 o 
  -3   5   5       48.68       44.43      3.27 o 
  -2   5   5       23.01       29.68      1.11 o 
  -1   5   5      108.47      106.79      4.09 o 
   0   5   5      112.96      101.95      3.87 o 
   1   5   5       34.31       46.80      1.38 o 
   2   5   5       40.34       37.82      3.71 o 
   3   5   5        1.94        7.72      2.74 o 
   4   5   5      220.24      213.04      5.34 o 
   5   5   5       55.64       51.01      2.61 o 
   6   5   5        8.30        9.26      2.36 o 
   7   5   5       89.39       83.41      2.86 o 
   8   5   5       16.08       16.30      3.30 o 
   9   5   5       13.75       11.06      4.53 o 
 -11   6   5        2.47        4.70      7.13 o 
 -10   6   5       23.32       23.99      6.31 o 
  -9   6   5       16.83       14.95      5.92 o 
  -8   6   5       33.91       32.90      3.61 o 
  -7   6   5      130.37      133.77      4.77 o 
  -6   6   5        2.88        1.06      2.81 o 
  -5   6   5       30.02       26.39      3.50 o 
  -4   6   5       73.37       61.87      3.91 o 
  -3   6   5       24.01       29.74      3.69 o 
  -2   6   5       58.71       67.11      3.68 o 
  -1   6   5        8.08       14.84      1.86 o 
   0   6   5       15.32       17.54      1.97 o 
   1   6   5       22.61       21.96      5.68 o 
   2   6   5      282.78      281.26      9.41 o 
   3   6   5       68.15       69.91      4.21 o 
   4   6   5       34.12       38.16      4.15 o 
   5   6   5      204.01      214.57      6.01 o 
   6   6   5      127.15      138.94      4.34 o 
   7   6   5       26.66       25.92      3.64 o 
   8   6   5        1.23        1.85      3.97 o 
   9   6   5        4.09        6.79      4.90 o 
 -10   7   5       64.41       58.27      8.03 o 
  -9   7   5        5.96        9.67      6.13 o 
  -8   7   5       11.84       12.03      5.16 o 
  -7   7   5        2.12        2.19      3.42 o 
  -6   7   5        0.27       -1.24      2.62 o 
  -5   7   5       85.02       76.57      4.50 o 
  -4   7   5      401.92      336.47      6.62 o 
  -3   7   5        0.17        6.58      3.21 o 
  -2   7   5       33.61       27.05      4.31 o 
  -1   7   5       13.39       11.59      2.07 o 
   0   7   5        0.06       -2.42      6.03 o 
   1   7   5       17.51       16.39      4.03 o 
   2   7   5       43.68       43.27      4.54 o 
   3   7   5      462.15      463.04      7.20 o 
   4   7   5      521.89      527.03      8.74 o 
   5   7   5        0.40        2.47      3.96 o 
   6   7   5       16.96       13.75      3.61 o 
   7   7   5        3.22        4.27      3.52 o 
   8   7   5       28.89       25.91      4.33 o 
  -9   8   5       36.65       44.98      7.89 o 
  -8   8   5       50.14       49.41      7.28 o 
  -7   8   5        9.79       10.13      3.33 o 
  -6   8   5        0.14        0.09      3.06 o 
  -5   8   5        9.62       10.74      3.92 o 
  -4   8   5       56.54       61.50      6.80 o 
  -3   8   5      101.59       96.48      3.48 o 
  -2   8   5       16.12       13.74      3.61 o 
  -1   8   5        6.85        5.71      3.52 o 
   0   8   5        0.43        3.43      5.81 o 
   1   8   5      239.39      245.27      6.56 o 
   2   8   5     1016.73     1024.86     11.80 o 
   3   8   5       55.27       53.89      4.63 o 
   4   8   5      377.01      382.41     15.69 o 
   5   8   5       49.52       42.93      4.77 o 
   6   8   5      109.24      120.78      4.95 o 
   7   8   5       24.62       20.49      4.44 o 
   8   8   5      123.79      132.30      9.83 o 
  -8   9   5        5.63        9.87      4.84 o 
  -7   9   5        0.14        0.69      4.49 o 
  -6   9   5       41.85       38.66      3.82 o 
  -5   9   5       57.31       44.60      6.31 o 
  -4   9   5       20.12       13.85      3.96 o 
  -3   9   5       16.19       17.61      4.20 o 
  -2   9   5       12.37        4.62      3.84 o 
  -1   9   5       39.20       34.01      4.54 o 
   0   9   5        2.87        0.66      4.20 o 
   1   9   5      185.42      179.10      6.52 o 
   2   9   5        5.07        5.67      3.46 o 
   3   9   5        7.00        8.21      4.83 o 
   4   9   5        2.90        9.55      4.63 o 
   5   9   5        3.12        5.11      5.00 o 
   6   9   5       70.07       70.72      6.07 o 
   7   9   5       15.48       16.00      8.04 o 
  -7  10   5       40.76       47.94      6.08 o 
  -6  10   5        0.33        1.25      3.84 o 
  -5  10   5       23.05       25.21      4.85 o 
  -4  10   5       67.86       79.32      5.50 o 
  -3  10   5        6.02        3.87      4.21 o 
  -2  10   5       46.84       44.43      5.09 o 
  -1  10   5       18.86       17.92      6.37 o 
   0  10   5       58.92       54.18      5.27 o 
   1  10   5       10.25       12.63      3.87 o 
   2  10   5        6.98        3.27      4.95 o 
   3  10   5        1.07        2.21      6.15 o 
   4  10   5        5.62        9.63      5.04 o 
  -5  11   5       13.46       18.01      5.37 o 
  -4  11   5       52.65       53.22      5.64 o 
  -3  11   5        3.08        5.35      4.45 o 
  -2  11   5        2.29       -2.16      7.42 o 
  -1  11   5       47.24       47.46      5.70 o 
   0  11   5       38.08       44.36      4.65 o 
   1  11   5       31.83       28.17      8.21 o 
   2  11   5       16.25       13.65      7.05 o 
   3  11   5        2.25        2.36      8.08 o 
  -1  12   5       10.32       10.66      7.85 o 
 -12   0   6        2.30       -1.00      6.57 o 
 -10   0   6        1.71        2.22      6.18 o 
  -8   0   6       26.43       26.98      6.22 o 
  -6   0   6      373.82      390.99      9.86 o 
  -4   0   6     5353.08     5454.08     47.36 o 
  -2   0   6       21.70       14.43      1.45 o 
   0   0   6     2135.90     2176.70     12.63 o 
   2   0   6       18.54       16.59      1.04 o 
   4   0   6     1465.70     1467.18      6.35 o 
   6   0   6      812.34      801.81      7.12 o 
   8   0   6       56.41       57.61      4.10 o 
  10   0   6       46.93       49.43      6.85 o 
 -12   1   6        0.14        1.01      5.03 o 
 -11   1   6        0.46        0.78      4.56 o 
 -10   1   6       32.62       30.31      4.51 o 
  -9   1   6       37.76       31.79      3.19 o 
  -8   1   6        4.40        2.60      2.84 o 
  -7   1   6       17.61       17.40      2.66 o 
  -6   1   6        1.11        0.92      2.18 o 
  -5   1   6      445.77      448.33      4.82 o 
  -4   1   6      112.19      116.73      1.94 o 
  -3   1   6     1417.79     1419.97      7.23 o 
  -2   1   6     1310.24     1282.15      4.84 o 
  -1   1   6       30.92       40.30      1.07 o 
   0   1   6      217.16      223.22      2.10 o 
   1   1   6      232.73      253.35      2.51 o 
   2   1   6      406.33      417.78      2.16 o 
   3   1   6        0.97        2.35      0.63 o 
   4   1   6       63.50       51.25      1.51 o 
   5   1   6      714.57      721.04      4.26 o 
   6   1   6       24.07       25.94      3.43 o 
   7   1   6        9.64       12.72      2.32 o 
   8   1   6       37.48       36.86      2.61 o 
   9   1   6      119.90      106.32      4.10 o 
  10   1   6       23.36       21.27      6.37 o 
 -12   2   6        2.17       -0.39      5.19 o 
 -11   2   6        9.28        1.81      5.05 o 
 -10   2   6      119.34      122.81      4.37 o 
  -9   2   6       37.31       33.67      3.11 o 
  -8   2   6       70.43       59.64      3.24 o 
  -7   2   6       20.47       19.04      2.64 o 
  -6   2   6      102.18       93.94      2.96 o 
  -5   2   6      504.97      460.39      7.37 o 
  -4   2   6     1792.14     1820.17      7.79 o 
  -3   2   6      378.98      366.53      3.40 o 
  -2   2   6      370.18      376.43      2.64 o 
  -1   2   6        7.17        9.09      0.89 o 
   0   2   6      416.66      383.20      3.03 o 
   1   2   6      133.27      123.06      1.48 o 
   2   2   6      486.31      516.60      2.32 o 
   3   2   6       12.61        7.76      0.99 o 
   4   2   6        3.87        3.80      1.51 o 
   5   2   6       15.98       11.93      1.61 o 
   6   2   6       66.41       63.44      2.48 o 
   7   2   6       70.54       69.90      2.81 o 
   8   2   6       31.89       32.01      2.62 o 
   9   2   6        2.25        1.55      3.83 o 
  10   2   6       16.94       17.15      6.61 o 
 -11   3   6        0.17        0.86      4.29 o 
 -10   3   6      142.25      153.32      6.14 o 
  -9   3   6       48.73       60.34      3.07 o 
  -8   3   6        4.79        6.53      2.58 o 
  -7   3   6      161.43      160.07      3.85 o 
  -6   3   6       62.28       62.91      2.85 o 
  -5   3   6      906.27      888.43     11.24 o 
  -4   3   6        0.32        0.76      1.58 o 
  -3   3   6      241.98      259.62      3.19 o 
  -2   3   6       27.95       36.56      3.90 o 
  -1   3   6       42.48       43.98      1.29 o 
   0   3   6      413.83      456.01      4.24 o 
   1   3   6     1401.79     1519.79      9.98 o 
   2   3   6      267.49      267.70      9.86 o 
   3   3   6        0.00       -0.94      1.25 o 
   4   3   6       39.60       35.65      1.79 o 
   5   3   6        8.33        9.62      1.72 o 
   6   3   6       33.53       35.37      2.41 o 
   7   3   6       66.51       66.72      2.87 o 
   8   3   6        0.56        2.58      3.09 o 
   9   3   6       15.17       13.09      3.54 o 
  10   3   6       53.93       56.34      7.75 o 
 -11   4   6      117.45      112.43      5.21 o 
 -10   4   6        4.64        3.08      3.50 o 
  -9   4   6        1.01        1.43      2.72 o 
  -8   4   6        0.63        1.42      2.50 o 
  -7   4   6     1865.63     1870.19     11.11 o 
  -6   4   6      391.57      385.97      7.05 o 
  -5   4   6      276.67      265.47      4.22 o 
  -4   4   6      909.98      922.83     13.74 o 
  -3   4   6       69.76       60.80      5.03 o 
  -2   4   6      255.06      249.97      7.08 o 
  -1   4   6       54.25       67.89      1.93 o 
   0   4   6      253.73      295.53      7.52 o 
   1   4   6     2360.60     2459.64     13.64 o 
   2   4   6       11.91       12.89      3.09 o 
   3   4   6        9.79       10.41      2.55 o 
   4   4   6        8.54        8.17      2.20 o 
   5   4   6        1.16        0.54      2.54 o 
   6   4   6      249.53      217.26      4.00 o 
   7   4   6       46.03       37.89      3.21 o 
   8   4   6        3.76        6.03      3.17 o 
   9   4   6        5.53        8.26      4.37 o 
  10   4   6        7.01        4.45      7.06 o 
 -11   5   6        2.34        2.56      4.85 o 
 -10   5   6        0.09        1.86      5.41 o 
  -9   5   6       28.11       24.81      3.65 o 
  -8   5   6      152.57      146.07      4.97 o 
  -7   5   6        1.62        2.68      2.85 o 
  -6   5   6        8.98        8.84      3.00 o 
  -5   5   6      660.87      641.02     11.76 o 
  -4   5   6      179.79      155.04      3.65 o 
  -3   5   6       12.80       10.21      2.71 o 
  -2   5   6       39.91       41.30      3.51 o 
  -1   5   6      129.52      114.92      4.26 o 
   0   5   6       44.85       49.79      3.40 o 
   1   5   6      495.56      546.20     10.77 o 
   2   5   6       27.94       35.40      4.47 o 
   3   5   6      153.55      150.29      4.19 o 
   4   5   6      146.94      145.74      4.13 o 
   5   5   6        0.06        2.22      2.32 o 
   6   5   6      203.28      184.88      4.07 o 
   7   5   6       22.22       23.63      2.83 o 
   8   5   6       15.73       14.99      3.47 o 
   9   5   6       42.38       40.49      5.41 o 
 -11   6   6       53.82       51.51      8.32 o 
 -10   6   6       23.44       24.06      7.01 o 
  -9   6   6        9.32        7.10      5.87 o 
  -8   6   6        1.00        0.61      3.34 o 
  -7   6   6        3.61        2.55      3.12 o 
  -6   6   6        5.35        7.27      3.39 o 
  -5   6   6      132.63      127.46      3.85 o 
  -4   6   6        0.30       -0.08      3.19 o 
  -3   6   6       15.04       13.36      3.17 o 
  -2   6   6        9.38        8.06      3.14 o 
  -1   6   6       23.92       26.48      3.65 o 
   0   6   6      138.10      137.17      4.94 o 
   1   6   6       21.79       25.36      5.24 o 
   2   6   6        8.20        8.84      3.15 o 
   3   6   6        8.12        7.20      3.58 o 
   4   6   6        0.59        1.96      3.42 o 
   5   6   6      269.34      277.04      6.62 o 
   6   6   6      256.69      247.06      5.43 o 
   7   6   6        4.94        4.81      2.87 o 
   8   6   6        5.32        4.02      4.34 o 
 -10   7   6       12.93       11.09      7.22 o 
  -9   7   6        1.31        5.62      6.00 o 
  -8   7   6       20.44       16.67      3.87 o 
  -7   7   6        5.69        2.09      3.56 o 
  -6   7   6        4.92        2.66      2.97 o 
  -5   7   6      127.36      109.58      3.86 o 
  -4   7   6       27.33       19.10      3.46 o 
  -3   7   6       98.45       99.51      4.56 o 
  -2   7   6       12.26       15.85      3.42 o 
  -1   7   6        0.46        0.72      5.08 o 
   0   7   6      239.55      228.84      9.22 o 
   1   7   6      616.91      606.08      8.88 o 
   2   7   6      209.32      204.86      8.81 o 
   3   7   6      414.65      403.11      7.90 o 
   4   7   6        7.61       10.31      4.19 o 
   5   7   6       17.36       15.81      4.28 o 
   6   7   6        3.05        4.81      3.49 o 
   7   7   6       45.49       48.45      4.13 o 
   8   7   6        0.02        5.10      6.53 o 
  -9   8   6       43.30       45.66      7.46 o 
  -8   8   6       25.94       19.75      4.99 o 
  -7   8   6       73.86       78.17      4.06 o 
  -6   8   6        0.54        1.32      3.15 o 
  -5   8   6       81.39       78.08      4.95 o 
  -4   8   6      107.36       84.76      4.85 o 
  -3   8   6       51.85       37.88      4.13 o 
  -2   8   6       50.36       34.66      3.80 o 
  -1   8   6       44.61       34.23      4.34 o 
   0   8   6      153.73      152.45      7.97 o 
   1   8   6       68.16       64.33      5.02 o 
   2   8   6       38.99       29.93      4.19 o 
   3   8   6      114.40      102.80      5.30 o 
   4   8   6        4.97        4.96      4.35 o 
   5   8   6       27.43       25.18      4.64 o 
   6   8   6       45.37       55.59      4.42 o 
   7   8   6       16.75       17.92      5.26 o 
  -8   9   6        5.31        7.30      5.20 o 
  -7   9   6        8.34        7.65      3.67 o 
  -6   9   6      138.04      145.69      4.92 o 
  -5   9   6       72.98       72.68      6.66 o 
  -4   9   6       79.69       64.75      4.92 o 
  -3   9   6       18.68       13.49      4.18 o 
  -2   9   6        2.35        3.21      3.95 o 
  -1   9   6        0.86        0.94      6.53 o 
   0   9   6       30.93       18.02      6.98 o 
   1   9   6      125.36      131.77      5.81 o 
   2   9   6       21.48       20.54      4.85 o 
   3   9   6       19.06       18.65      7.26 o 
   4   9   6        0.72        3.07      6.87 o 
   5   9   6       55.30       44.54      5.53 o 
   6   9   6       23.04       24.73      8.61 o 
  -7  10   6       23.87       26.29      6.99 o 
  -6  10   6        6.25        8.28      3.87 o 
  -5  10   6      104.71      117.99      6.33 o 
  -4  10   6        3.40        1.52      4.34 o 
  -3  10   6        4.89        2.00      4.32 o 
  -2  10   6       43.61       38.95      4.56 o 
  -1  10   6       15.40       18.42      6.58 o 
   0  10   6       54.94       62.67      9.46 o 
   1  10   6      186.57      188.11      7.21 o 
   2  10   6        0.63        0.49      4.97 o 
   3  10   6        0.82        4.25      7.39 o 
   4  10   6        0.68        2.36      4.74 o 
  -5  11   6        4.34        9.09      7.17 o 
  -4  11   6        9.10       21.13      7.31 o 
  -3  11   6       86.94       94.77      8.67 o 
  -1  11   6       54.28       59.90      8.76 o 
   0  11   6      130.76      147.57      9.46 o 
   1  11   6       29.80       38.81      8.54 o 
 -11   0   7      169.11      177.20     10.08 o 
  -9   0   7       45.99       33.07      6.47 o 
  -7   0   7        1.58        3.62      3.05 o 
  -5   0   7      553.35      541.67     14.19 o 
  -3   0   7       30.70       22.88      1.42 o 
  -1   0   7       48.50       58.91      1.94 o 
   1   0   7     2176.68     2226.65     29.74 o 
   3   0   7      210.38      243.01      3.74 o 
   5   0   7     2873.29     2877.87     16.31 o 
   7   0   7      436.77      416.68     14.99 o 
   9   0   7       36.49       24.02      6.10 o 
 -12   1   7       37.18       31.96      6.13 o 
 -11   1   7      165.66      189.22      7.42 o 
 -10   1   7        5.01        6.39      4.46 o 
  -9   1   7       11.47        8.91      2.98 o 
  -8   1   7       46.61       46.98      3.18 o 
  -7   1   7        0.42       -0.09      2.55 o 
  -6   1   7        9.17        9.67      2.69 o 
  -5   1   7       17.71       18.45      2.14 o 
  -4   1   7      425.80      485.22      3.56 o 
  -3   1   7       33.07       33.14      1.07 o 
  -2   1   7      349.75      374.50      2.74 o 
  -1   1   7      354.01      340.90      2.12 o 
   0   1   7      329.03      345.96      4.52 o 
   1   1   7        7.32        7.55      1.41 o 
   2   1   7        3.56        3.95      0.90 o 
   3   1   7      259.82      262.06      1.95 o 
   4   1   7       22.32       17.93      1.40 o 
   5   1   7      755.60      751.00      4.08 o 
   6   1   7      533.62      521.99      6.21 o 
   7   1   7       24.99       23.41      2.39 o 
   8   1   7        1.74        3.37      2.91 o 
   9   1   7       38.71       20.73      4.31 o 
  10   1   7       72.55       77.67      5.79 o 
 -11   2   7       34.75       35.69      5.05 o 
 -10   2   7        4.62        3.44      3.18 o 
  -9   2   7      358.23      354.20      9.77 o 
  -8   2   7      115.26      115.13      3.92 o 
  -7   2   7      264.67      264.23      5.91 o 
  -6   2   7        0.53        2.15      2.17 o 
  -5   2   7        0.95        2.38      0.72 o 
  -4   2   7       25.03       23.71      1.36 o 
  -3   2   7      361.14      376.26      6.53 o 
  -2   2   7      181.35      184.55      1.63 o 
  -1   2   7       23.69       21.73      2.33 o 
   0   2   7     1097.18     1119.10     12.37 o 
   1   2   7      289.72      317.52      5.52 o 
   2   2   7       31.35       37.29      1.50 o 
   3   2   7       78.19       77.22      1.29 o 
   4   2   7        0.02        0.62      1.37 o 
   5   2   7      589.38      594.16      4.28 o 
   6   2   7      116.23      105.32      3.76 o 
   7   2   7        0.59        1.53      2.71 o 
   8   2   7       69.71       68.81      3.70 o 
   9   2   7       20.64       22.69      4.38 o 
  10   2   7       50.13       31.86      7.18 o 
 -11   3   7       84.27       67.59      6.34 o 
 -10   3   7        1.85        2.92      3.67 o 
  -9   3   7      412.93      424.87      5.65 o 
  -8   3   7       23.41       23.81      2.85 o 
  -7   3   7      782.78      786.36      7.33 o 
  -6   3   7      449.37      438.86      5.32 o 
  -5   3   7      162.43      182.43      3.66 o 
  -4   3   7       18.28       16.78      1.78 o 
  -3   3   7     1018.61      971.28      6.76 o 
  -2   3   7        2.53        3.99      0.84 o 
  -1   3   7       21.75       19.40      1.61 o 
   0   3   7      142.07      142.72      2.14 o 
   1   3   7      125.37      145.84      2.10 o 
   2   3   7      236.35      260.76      4.22 o 
   3   3   7      425.81      435.56      3.92 o 
   4   3   7       44.97       42.08      2.40 o 
   5   3   7        0.03       -0.80      1.80 o 
   6   3   7        9.32        7.66      2.13 o 
   7   3   7       41.79       36.98      3.24 o 
   8   3   7       32.80       23.23      3.62 o 
   9   3   7        0.93        1.87      4.41 o 
  10   3   7        4.58       11.06      7.05 o 
 -11   4   7       33.32       35.52      7.01 o 
 -10   4   7       67.82       66.23      4.40 o 
  -9   4   7       10.62        6.32      2.92 o 
  -8   4   7        3.43        5.34      2.64 o 
  -7   4   7      222.94      220.59      4.49 o 
  -6   4   7      445.10      436.43      7.26 o 
  -5   4   7     1116.93     1125.34      7.79 o 
  -4   4   7       23.10       18.61      2.44 o 
  -3   4   7       78.40       65.23      2.85 o 
  -2   4   7       36.40       28.79      4.32 o 
  -1   4   7      309.37      274.53      7.32 o 
   0   4   7       40.96       53.02      3.33 o 
   1   4   7        0.03        1.55      1.14 o 
   2   4   7        1.20        2.26      2.57 o 
   3   4   7       96.42       90.79      3.60 o 
   4   4   7      151.35      151.96      3.42 o 
   5   4   7      216.55      196.11      4.95 o 
   6   4   7        1.08        1.44      2.31 o 
   7   4   7       14.25       11.92      3.06 o 
   8   4   7       76.39       67.97      4.11 o 
   9   4   7        0.24       -0.96      4.61 o 
 -11   5   7        9.98        5.24      7.02 o 
 -10   5   7       84.09       74.07      5.37 o 
  -9   5   7        9.33        8.98      3.48 o 
  -8   5   7       92.66       90.72      4.39 o 
  -7   5   7      180.32      167.73      5.01 o 
  -6   5   7        8.62        5.50      2.78 o 
  -5   5   7      272.85      268.47      4.64 o 
  -4   5   7       21.96       21.23      2.41 o 
  -3   5   7       58.61       60.83      3.80 o 
  -2   5   7        7.22        4.76      2.76 o 
  -1   5   7      124.37      138.70      4.61 o 
   0   5   7      405.36      399.16      6.75 o 
   1   5   7       17.81       17.27      4.85 o 
   2   5   7       57.38       64.11      3.46 o 
   3   5   7      136.77      142.97      4.21 o 
   4   5   7       11.15        8.18      3.00 o 
   5   5   7       25.99       22.75      2.57 o 
   6   5   7        4.61        5.59      2.65 o 
   7   5   7       51.16       53.21      3.79 o 
   8   5   7       58.13       66.55      4.28 o 
   9   5   7        0.00        2.16      5.20 o 
 -11   6   7       49.65       59.75      8.16 o 
 -10   6   7       20.42       14.00      6.53 o 
  -9   6   7       22.04       17.57      3.89 o 
  -8   6   7       40.02       45.76      3.99 o 
  -7   6   7        0.82        1.30      3.08 o 
  -6   6   7        8.40        9.65      2.70 o 
  -5   6   7       39.80       40.44      2.81 o 
  -4   6   7       12.25       14.19      3.78 o 
  -3   6   7       59.85       50.69      4.29 o 
  -2   6   7        6.15        4.49      3.02 o 
  -1   6   7       10.87       17.77      3.44 o 
   0   6   7      432.94      408.82     10.66 o 
   1   6   7      323.92      335.90      9.94 o 
   2   6   7      193.04      195.38     10.95 o 
   3   6   7        0.92        0.96      3.26 o 
   4   6   7       92.70       86.46      8.46 o 
   5   6   7      233.86      223.11      4.51 o 
   6   6   7      245.62      239.25      4.77 o 
   7   6   7       63.15       66.27      4.28 o 
   8   6   7        6.22        2.83      3.86 o 
 -10   7   7       54.27       52.91      8.04 o 
  -9   7   7       30.54       37.63      6.44 o 
  -8   7   7       10.94       10.74      4.02 o 
  -7   7   7       10.02       10.37      3.22 o 
  -6   7   7       20.39       17.16      2.89 o 
  -5   7   7        4.35        1.04      2.67 o 
  -4   7   7       43.35       40.82      4.51 o 
  -3   7   7      149.31      144.71      5.22 o 
  -2   7   7      465.06      408.31      9.86 o 
  -1   7   7        7.67       12.76      3.76 o 
   0   7   7       59.90       61.52      6.02 o 
   2   7   7      153.67      147.37      5.38 o 
   3   7   7        7.75        4.28      3.35 o 
   4   7   7       15.65       17.13      4.26 o 
   5   7   7       96.37       91.24      5.53 o 
   6   7   7       67.80       66.85      4.88 o 
   7   7   7        7.34        7.66      3.77 o 
  -9   8   7        0.68       -2.54      6.78 o 
  -8   8   7       49.86       59.20      4.17 o 
  -7   8   7       30.58       44.43      3.81 o 
  -6   8   7        1.78        2.12      3.06 o 
  -5   8   7       13.56       15.58      3.15 o 
  -4   8   7      234.59      231.75      6.65 o 
  -3   8   7       17.89       11.12      3.72 o 
  -2   8   7      101.63       85.81      4.77 o 
  -1   8   7        2.45        2.01      4.03 o 
   0   8   7      134.02      128.72      8.54 o 
   1   8   7        4.62        4.23      3.56 o 
   2   8   7       29.91       26.39      4.62 o 
   3   8   7      148.51      147.22      6.03 o 
   4   8   7        3.43        4.43      4.38 o 
   5   8   7       63.53       66.81      6.80 o 
   6   8   7      356.57      371.93      7.33 o 
   7   8   7       16.81       20.44      7.81 o 
  -8   9   7        0.62        3.04      6.35 o 
  -7   9   7       29.95       29.77      4.00 o 
  -6   9   7       29.22       27.94      3.98 o 
  -5   9   7        7.41        5.07      4.48 o 
  -4   9   7       31.82       28.96      4.47 o 
  -3   9   7       23.85       15.99      4.18 o 
  -2   9   7        0.31        3.73      4.35 o 
  -1   9   7        2.49        5.33      6.35 o 
   0   9   7       52.58       57.74      8.06 o 
   1   9   7       61.68       60.20      5.29 o 
   2   9   7        1.40        0.98      6.40 o 
   3   9   7        3.81        4.06      4.63 o 
   4   9   7        8.96       13.14      4.98 o 
   6   9   7       17.30       17.10      8.69 o 
  -6  10   7       29.89       32.32      5.53 o 
  -5  10   7       14.18       21.07      4.88 o 
  -4  10   7        0.07        0.11      4.23 o 
  -3  10   7       11.43       16.28      4.50 o 
  -2  10   7        7.25       14.39      4.68 o 
  -1  10   7        8.40        8.86      7.04 o 
   0  10   7       17.07       18.33      4.67 o 
   1  10   7       15.49        9.02      4.79 o 
   2  10   7       25.34       24.84      7.02 o 
   3  10   7        0.00       -0.01      5.52 o 
  -4  11   7        0.13       -1.16      7.06 o 
  -3  11   7        7.25       12.73      7.83 o 
  -1  11   7        0.73        3.48      7.28 o 
   0  11   7       34.02       28.98      8.66 o 
 -10   0   8       75.56       70.81      7.46 o 
  -8   0   8      144.58      132.19      5.05 o 
  -6   0   8       98.04       98.29      4.16 o 
  -4   0   8        1.20        3.22      1.63 o 
  -2   0   8     3523.94     3650.61     17.07 o 
   0   0   8      543.38      527.76      4.51 o 
   2   0   8      966.77      928.84      8.29 o 
   4   0   8      212.95      209.44      3.17 o 
   6   0   8        6.62        8.39      3.30 o 
   8   0   8       22.09       20.46      6.44 o 
  10   0   8        3.07        7.43      7.09 o 
 -11   1   8       10.94        8.81      4.93 o 
 -10   1   8       28.31       23.87      5.39 o 
  -9   1   8      106.65      104.55      4.05 o 
  -8   1   8       14.04        5.23      2.72 o 
  -7   1   8       12.67       10.12      2.73 o 
  -6   1   8      217.05      235.56      3.83 o 
  -5   1   8        6.64       10.21      2.27 o 
  -4   1   8       76.64       77.21      1.99 o 
  -3   1   8        7.86        7.47      0.86 o 
  -2   1   8      150.91      150.24      1.82 o 
  -1   1   8       39.95       38.79      1.15 o 
   0   1   8      385.46      399.54      5.37 o 
   1   1   8       17.65       22.73      1.35 o 
   2   1   8       36.96       36.83      1.25 o 
   3   1   8       19.03       17.78      1.43 o 
   4   1   8     1057.18     1027.36      5.49 o 
   5   1   8       21.26       20.57      2.21 o 
   6   1   8        2.27        0.52      2.45 o 
   7   1   8      285.25      266.11      6.49 o 
   8   1   8       72.28       66.97      4.99 o 
   9   1   8       50.79       46.16      5.13 o 
  10   1   8      113.95      129.85      6.73 o 
 -11   2   8       45.79       53.77      6.08 o 
 -10   2   8        9.42       11.94      3.18 o 
  -9   2   8        0.53        2.73      3.09 o 
  -8   2   8        2.08        0.50      2.87 o 
  -7   2   8       63.60       64.68      4.04 o 
  -6   2   8      368.79      382.96      6.56 o 
  -5   2   8        0.03        0.46      1.35 o 
  -4   2   8       46.68       54.24      3.25 o 
  -3   2   8      135.74      122.93      2.25 o 
  -2   2   8        8.69       10.82      1.14 o 
  -1   2   8        1.01        1.00      1.83 o 
   0   2   8       96.66      103.87      3.90 o 
   1   2   8        3.03        2.31      0.87 o 
   2   2   8       69.70       66.01      1.63 o 
   3   2   8        1.85        3.82      1.54 o 
   4   2   8      480.52      498.30      4.69 o 
   5   2   8       18.68       18.71      2.08 o 
   6   2   8       33.98       33.59      3.05 o 
   7   2   8       64.20       51.32      3.45 o 
   8   2   8       39.99       36.11      3.45 o 
   9   2   8       26.69       35.48      4.06 o 
  10   2   8       26.40       19.69      7.30 o 
 -11   3   8        3.02        0.20      5.05 o 
 -10   3   8      125.41      114.51      5.04 o 
  -9   3   8       34.33       38.55      3.68 o 
  -8   3   8       27.63       29.79      2.86 o 
  -7   3   8       76.88       72.49      3.18 o 
  -6   3   8       55.03       56.77      2.88 o 
  -5   3   8      212.24      199.03      2.50 o 
  -4   3   8        0.60        3.71      1.64 o 
  -3   3   8        0.00        1.19      1.31 o 
  -2   3   8       50.47       48.30      1.16 o 
  -1   3   8       15.45       15.70      1.57 o 
   0   3   8        0.53        1.63      0.75 o 
   1   3   8        0.00        0.82      1.16 o 
   2   3   8      461.73      507.51      5.68 o 
   3   3   8      103.66      121.14      2.92 o 
   4   3   8       63.65       54.17      2.53 o 
   5   3   8       24.77       25.03      2.17 o 
   6   3   8       12.52        8.36      2.91 o 
   7   3   8        3.89        4.82      3.11 o 
   8   3   8      104.67      106.17      4.47 o 
   9   3   8        1.59        3.69      3.64 o 
 -11   4   8       11.49        9.59      5.26 o 
 -10   4   8       15.49       15.10      3.03 o 
  -9   4   8      190.88      182.61      4.87 o 
  -8   4   8      151.35      152.70      4.29 o 
  -7   4   8      315.17      301.53      5.10 o 
  -6   4   8      284.14      288.06      4.71 o 
  -5   4   8     4258.48     4205.92     17.48 o 
  -4   4   8      150.39      139.51      4.22 o 
  -3   4   8        8.61        8.79      1.08 o 
  -2   4   8        9.20       11.78      3.24 o 
  -1   4   8      131.61      126.29      8.06 o 
   0   4   8      260.18      279.37      8.53 o 
   1   4   8      126.44      154.48      4.62 o 
   2   4   8       53.07       60.12      3.19 o 
   3   4   8       34.15       37.58      6.36 o 
   4   4   8       17.58       17.41      2.37 o 
   5   4   8        3.53        1.84      2.26 o 
   6   4   8       45.85       40.96      3.41 o 
   7   4   8        1.94       -0.20      3.13 o 
   8   4   8       89.80       90.74      4.57 o 
   9   4   8        1.03        1.51      4.16 o 
 -11   5   8        0.31        3.08      6.78 o 
 -10   5   8        4.26        5.53      4.41 o 
  -9   5   8       22.38       21.54      3.29 o 
  -8   5   8        6.88        9.84      3.50 o 
  -7   5   8       27.87       23.71      3.37 o 
  -6   5   8        2.65        4.25      2.86 o 
  -5   5   8       14.02       10.87      2.43 o 
  -4   5   8        0.13        0.98      2.34 o 
  -3   5   8      421.91      404.59      7.93 o 
  -2   5   8      399.44      371.68      6.88 o 
  -1   5   8       97.22       89.18      4.22 o 
   0   5   8      215.34      201.68      7.69 o 
   1   5   8       51.32       55.78      4.35 o 
   2   5   8       30.00       31.24      3.00 o 
   3   5   8       87.61       83.21      3.51 o 
   4   5   8      109.06       90.55      3.81 o 
   5   5   8       48.16       41.05      2.77 o 
   6   5   8       21.26       13.15      2.68 o 
   7   5   8        0.02        0.51      3.38 o 
   8   5   8       15.72       15.05      3.84 o 
 -11   6   8        1.32        6.00      6.47 o 
 -10   6   8       27.74       29.11      7.00 o 
  -9   6   8       49.05       54.66      4.56 o 
  -8   6   8       14.10       12.94      3.74 o 
  -7   6   8      291.65      281.95      6.50 o 
  -6   6   8      144.54      135.77      4.13 o 
  -5   6   8       30.05       24.65      2.78 o 
  -4   6   8       33.71       24.17      2.52 o 
  -3   6   8        0.23        1.48      3.58 o 
  -2   6   8       55.84       58.22      4.21 o 
  -1   6   8      953.91      906.09     15.23 o 
   0   6   8      161.84      166.37      7.78 o 
   1   6   8        4.65        2.32      5.20 o 
   2   6   8        5.70        8.17      3.71 o 
   3   6   8        4.18        6.97      3.78 o 
   4   6   8       25.03       21.30      3.20 o 
   5   6   8      106.60       97.16      4.38 o 
   6   6   8       27.01       18.20      3.09 o 
   7   6   8       38.56       35.48      4.02 o 
   8   6   8        9.78        5.40      4.66 o 
 -10   7   8        5.35        9.58      6.76 o 
  -9   7   8       57.95       68.79      7.36 o 
  -8   7   8       18.53       17.34      3.67 o 
  -7   7   8        5.87        8.16      3.05 o 
  -6   7   8       30.54       28.50      3.26 o 
  -5   7   8       21.85       18.28      2.89 o 
  -4   7   8       46.48       48.95      4.60 o 
  -3   7   8      163.49      160.46      5.46 o 
  -2   7   8        7.90        4.44      3.60 o 
  -1   7   8       28.86       31.75      5.23 o 
   0   7   8       32.37       20.84      5.66 o 
   1   7   8        4.09        6.06      4.87 o 
   2   7   8        1.80       -0.53      5.72 o 
   3   7   8        7.61        5.45      4.42 o 
   4   7   8        1.87        1.41      4.04 o 
   5   7   8       69.09       66.31      4.26 o 
   6   7   8        0.42        2.09      3.33 o 
   7   7   8       19.96       18.62      7.05 o 
  -8   8   8       24.51       31.49      4.72 o 
  -7   8   8      113.10      136.99      6.20 o 
  -6   8   8        9.59       13.64      4.63 o 
  -5   8   8      291.75      259.41      7.25 o 
  -4   8   8       77.58       73.64      4.91 o 
  -3   8   8        3.32        2.70      3.93 o 
  -2   8   8       48.81       39.69      4.24 o 
  -1   8   8        0.02        2.47      4.00 o 
   0   8   8       12.69       10.85      5.20 o 
   1   8   8       22.64       22.24      4.61 o 
   2   8   8       82.93       78.79      5.62 o 
   3   8   8       29.38       22.68      4.36 o 
   4   8   8        3.23        2.03      4.36 o 
   5   8   8        0.30        1.33      7.07 o 
   6   8   8        2.50        4.32      5.32 o 
  -7   9   8        0.39        3.43      4.48 o 
  -6   9   8       19.83       18.05      4.95 o 
  -5   9   8        2.11        3.64      4.60 o 
  -4   9   8       36.85       31.49      5.08 o 
  -3   9   8       54.48       61.16      5.56 o 
  -2   9   8        7.71        7.01      4.55 o 
  -1   9   8       70.06       70.24      7.77 o 
   0   9   8        2.56        4.37      6.20 o 
   1   9   8       17.32       15.67      4.93 o 
   2   9   8        6.96       10.45      4.99 o 
   3   9   8        1.31       -1.15      4.68 o 
   4   9   8       26.12       28.22      5.36 o 
   5   9   8       14.04       13.53      8.59 o 
  -5  10   8      132.47      165.77      7.24 o 
  -4  10   8        0.00        0.58      4.78 o 
  -3  10   8       29.70       38.75      6.76 o 
  -2  10   8       13.16       13.18      4.96 o 
  -1  10   8      314.96      331.39     12.87 o 
   0  10   8        0.92        5.39      4.29 o 
   1  10   8        1.26       -1.05      7.22 o 
   2  10   8       10.77       16.97      8.45 o 
 -11   0   9      225.93      242.52     11.56 o 
  -9   0   9       26.64       24.32      6.28 o 
  -7   0   9       83.73      106.41      4.63 o 
  -5   0   9       43.83       42.97      3.32 o 
  -3   0   9       55.69       58.67      1.61 o 
  -1   0   9      648.88      707.21      7.08 o 
   1   0   9      835.26      807.96      4.87 o 
   3   0   9      166.95      161.42      2.61 o 
   5   0   9      751.72      759.07      8.86 o 
   7   0   9       64.06       50.88      6.27 o 
   9   0   9       18.35       13.89      6.59 o 
 -11   1   9        5.04        5.21      5.02 o 
 -10   1   9       89.81       85.04      5.50 o 
  -9   1   9       18.53       25.61      3.21 o 
  -8   1   9        2.37        4.01      2.56 o 
  -7   1   9        2.39        5.07      2.86 o 
  -6   1   9      124.92      116.01      3.16 o 
  -5   1   9       37.45       41.77      1.98 o 
  -4   1   9        4.66        6.07      1.32 o 
  -3   1   9       37.85       38.61      1.44 o 
  -2   1   9        2.41        1.37      1.12 o 
  -1   1   9      108.56      121.04      1.56 o 
   0   1   9     1198.20     1227.69      9.13 o 
   1   1   9       63.64       75.41      2.23 o 
   2   1   9        7.73        5.68      1.08 o 
   3   1   9       92.90       90.78      2.75 o 
   4   1   9       52.60       51.36      2.01 o 
   5   1   9      278.15      273.97      3.59 o 
   6   1   9       48.07       45.73      2.71 o 
   7   1   9      259.20      252.52      4.97 o 
   8   1   9       79.42       85.98      4.50 o 
   9   1   9        7.59       10.44      4.92 o 
  10   1   9       12.24        9.62      5.27 o 
 -11   2   9      103.61      105.19      7.45 o 
 -10   2   9       11.26        9.39      3.32 o 
  -9   2   9       48.65       45.42      3.84 o 
  -8   2   9       12.58        9.82      2.94 o 
  -7   2   9       49.18       59.56      3.89 o 
  -6   2   9      140.95      123.14      4.64 o 
  -5   2   9      162.30      168.68      2.98 o 
  -4   2   9      220.13      227.23      3.08 o 
  -3   2   9       51.45       49.29      1.43 o 
  -2   2   9       47.83       58.11      1.38 o 
  -1   2   9      262.68      261.61      3.48 o 
   0   2   9        0.46        1.84      1.93 o 
   1   2   9        5.88        3.61      1.58 o 
   2   2   9      251.15      261.24      3.11 o 
   3   2   9      209.59      201.97      3.04 o 
   4   2   9       56.24       54.34      2.47 o 
   5   2   9      150.86      153.11      3.91 o 
   6   2   9       16.50       12.86      2.80 o 
   7   2   9        0.72       -0.47      3.02 o 
   8   2   9        0.02        2.04      3.03 o 
   9   2   9       55.23       57.73      4.41 o 
 -11   3   9        5.02        3.04      4.74 o 
 -10   3   9       26.23       30.71      3.76 o 
  -9   3   9        0.09       -0.59      3.79 o 
  -8   3   9        1.03       -0.80      3.40 o 
  -7   3   9      102.14      100.51      5.26 o 
  -6   3   9       87.36       82.29      3.11 o 
  -5   3   9      958.13      942.10      4.88 o 
  -4   3   9      156.07      152.70      2.30 o 
  -3   3   9      559.36      529.37      6.43 o 
  -2   3   9      548.76      553.47      8.25 o 
  -1   3   9      542.87      542.87      7.28 o 
   0   3   9       18.16       14.48      3.40 o 
   1   3   9       15.01       14.41      3.09 o 
   2   3   9      106.28      119.58      3.77 o 
   3   3   9      606.88      620.57      5.73 o 
   4   3   9       23.73       23.14      2.24 o 
   5   3   9       46.17       44.20      2.54 o 
   6   3   9       80.08       85.04      3.73 o 
   7   3   9       58.08       58.85      3.88 o 
   8   3   9       51.64       59.37      4.17 o 
   9   3   9        2.46        3.30      4.04 o 
 -11   4   9       86.62      102.68      9.16 o 
 -10   4   9        1.06        3.14      3.66 o 
  -9   4   9        7.33        8.29      3.11 o 
  -8   4   9       35.96       38.23      3.69 o 
  -7   4   9       56.49       55.07      3.12 o 
  -6   4   9      595.14      586.67      7.34 o 
  -5   4   9        0.86        3.74      2.40 o 
  -4   4   9      203.40      206.86      3.66 o 
  -3   4   9      194.81      190.36      3.26 o 
  -2   4   9      128.09      129.53      2.85 o 
  -1   4   9       43.93       40.93      2.79 o 
   0   4   9      132.84      140.40      5.05 o 
   1   4   9       44.42       47.75      3.91 o 
   2   4   9       89.29       88.74      4.84 o 
   3   4   9      131.82      123.65      5.42 o 
   4   4   9        8.65        8.33      2.18 o 
   5   4   9       70.63       61.49      2.93 o 
   6   4   9       76.67       71.22      3.85 o 
   7   4   9        5.53        2.80      3.35 o 
   8   4   9        0.01        1.35      3.74 o 
   9   4   9        0.52        0.62      5.15 o 
 -10   5   9        4.82        4.30      3.53 o 
  -9   5   9       13.15       16.18      3.74 o 
  -8   5   9        5.69        3.56      3.17 o 
  -7   5   9      256.46      258.85      5.96 o 
  -6   5   9       27.99       25.35      2.67 o 
  -5   5   9       12.30       15.37      2.28 o 
  -4   5   9       62.69       54.26      2.77 o 
  -3   5   9      713.92      699.52      6.40 o 
  -2   5   9     1048.26     1025.01     10.76 o 
  -1   5   9       51.89       48.33      3.65 o 
   0   5   9        2.35        0.36      4.91 o 
   1   5   9       13.96       11.18      3.28 o 
   2   5   9       98.53      107.47      3.82 o 
   3   5   9        1.05        2.02      2.55 o 
   4   5   9        1.18        4.15      2.58 o 
   5   5   9        0.27        1.19      2.60 o 
   6   5   9        4.96        2.82      3.46 o 
   7   5   9       25.89       25.19      3.82 o 
   8   5   9        0.05        3.30      4.91 o 
  -9   6   9        0.02        0.27      5.84 o 
  -8   6   9        5.58        0.69      5.26 o 
  -7   6   9      172.85      173.53      6.89 o 
  -6   6   9      102.20       95.74      4.85 o 
  -5   6   9      102.46       94.60      4.99 o 
  -4   6   9       58.75       49.14      4.39 o 
  -3   6   9       49.00       45.45      3.76 o 
  -2   6   9       22.85       21.25      4.10 o 
  -1   6   9       92.53       87.24      7.34 o 
   0   6   9        2.40       -0.86      4.06 o 
   1   6   9       27.97       20.69      5.42 o 
   2   6   9       10.58       11.47      3.60 o 
   3   6   9       28.57       28.08      3.60 o 
   4   6   9      107.88      110.76      4.48 o 
   5   6   9        1.27        3.39      2.87 o 
   6   6   9       69.64       57.92      4.11 o 
   7   6   9       55.00       62.11      5.30 o 
   8   6   9        7.31        8.41      8.04 o 
  -8   7   9       32.48       38.07      4.92 o 
  -7   7   9      170.50      174.37      6.73 o 
  -6   7   9       61.20       56.53      4.90 o 
  -5   7   9       48.64       45.00      4.19 o 
  -4   7   9        3.11        1.15      3.96 o 
  -3   7   9       50.77       48.62      4.24 o 
  -2   7   9      254.62      240.58      8.66 o 
  -1   7   9        1.88       -0.05      3.55 o 
   0   7   9      214.62      203.47      8.87 o 
   1   7   9       46.83       40.57      5.90 o 
   2   7   9        0.00        0.46      3.84 o 
   3   7   9        0.30        4.04      4.30 o 
   4   7   9       27.71       22.07      4.36 o 
   5   7   9       42.76       38.53      3.99 o 
   6   7   9        5.83        4.06      4.07 o 
  -8   8   9       32.12       36.60      6.97 o 
  -7   8   9       24.26       27.85      4.49 o 
  -6   8   9       13.17       15.47      4.76 o 
  -5   8   9        0.50        5.98      4.13 o 
  -4   8   9        0.96        0.44      3.63 o 
  -3   8   9       76.89       63.62      7.56 o 
  -2   8   9       44.72       39.48      4.45 o 
  -1   8   9        1.78        7.41      5.28 o 
   0   8   9      152.58      147.44      8.64 o 
   1   8   9        5.25        8.53      3.86 o 
   2   8   9        1.87        4.58      4.05 o 
   3   8   9        0.18       -1.25      6.77 o 
   4   8   9       33.52       31.08      7.99 o 
   5   8   9       19.16       10.72      5.01 o 
   6   8   9       22.18       23.24      8.04 o 
  -7   9   9        4.18        4.07      6.97 o 
  -6   9   9      103.63      123.38      6.49 o 
  -5   9   9       19.95       22.53      4.80 o 
  -4   9   9        5.42        3.50      4.54 o 
  -3   9   9        2.62        1.82      4.16 o 
  -2   9   9       99.78      104.39      5.58 o 
  -1   9   9        5.89        3.89      6.29 o 
   0   9   9        0.08        3.07      6.06 o 
   1   9   9       20.23       22.43      4.76 o 
   2   9   9        2.62        2.80      4.21 o 
   3   9   9       12.26       13.73      6.47 o 
  -4  10   9        0.02       -1.21      7.24 o 
  -3  10   9       13.40       19.81      7.34 o 
   0  10   9       50.27       60.77      7.80 o 
 -10   0  10        5.90        2.89      6.16 o 
  -8   0  10      166.82      124.99      5.13 o 
  -6   0  10        0.01        1.79      3.12 o 
  -4   0  10       76.53       78.53      2.75 o 
  -2   0  10       69.43       62.60      4.49 o 
   0   0  10       60.77       57.19      1.91 o 
   2   0  10      177.52      178.75      2.63 o 
   4   0  10      948.61      934.98      9.62 o 
   6   0  10       65.17       64.09      4.36 o 
   8   0  10        9.59       12.83      6.41 o 
 -11   1  10       68.87       61.78      6.92 o 
 -10   1  10        1.60        3.61      3.52 o 
  -9   1  10        0.09       -1.87      3.15 o 
  -8   1  10      165.84      170.29      4.70 o 
  -7   1  10       64.10       66.86      2.95 o 
  -6   1  10      180.69      160.40      3.56 o 
  -5   1  10        6.09        9.51      1.82 o 
  -4   1  10       89.99       89.04      2.00 o 
  -3   1  10        5.01        4.16      1.16 o 
  -2   1  10       80.62       79.20      1.62 o 
  -1   1  10        8.25        9.94      1.18 o 
   0   1  10      115.15      116.12      2.02 o 
   1   1  10        2.98        1.82      1.28 o 
   2   1  10       45.95       44.79      1.45 o 
   3   1  10      347.37      357.89      4.85 o 
   4   1  10       36.38       37.09      2.04 o 
   5   1  10        5.09        5.69      2.23 o 
   6   1  10       65.28       66.06      3.15 o 
   7   1  10       73.90       68.84      4.10 o 
   8   1  10      157.13      153.76      5.34 o 
   9   1  10       72.78       68.05      6.11 o 
 -11   2  10       24.55       22.26      4.16 o 
 -10   2  10        0.02        0.84      3.39 o 
  -9   2  10       17.54       20.23      3.34 o 
  -8   2  10        4.85        2.23      2.84 o 
  -7   2  10       11.91       12.36      3.49 o 
  -6   2  10        2.58        3.34      3.29 o 
  -5   2  10       61.49       57.03      2.32 o 
  -4   2  10       43.68       42.35      2.15 o 
  -3   2  10       28.36       25.49      1.39 o 
  -2   2  10     1161.56     1161.73      4.44 o 
  -1   2  10      123.42      131.57      2.65 o 
   0   2  10        5.40        1.36      2.11 o 
   1   2  10       22.35       24.95      1.96 o 
   2   2  10       25.23       20.35      1.87 o 
   3   2  10       12.94        9.78      2.49 o 
   4   2  10      273.63      265.96      4.24 o 
   5   2  10       13.08       10.30      2.65 o 
   6   2  10        3.31        7.45      2.88 o 
   7   2  10       29.06       34.61      3.21 o 
   8   2  10        1.88        3.15      3.11 o 
   9   2  10        4.74        3.26      7.22 o 
 -11   3  10        6.43        7.81      3.95 o 
 -10   3  10        0.07        2.76      3.64 o 
  -9   3  10        0.89        0.29      3.15 o 
  -8   3  10        0.37        1.47      3.67 o 
  -7   3  10       13.36       11.41      3.17 o 
  -6   3  10       15.62       18.67      3.48 o 
  -5   3  10      126.04      123.92      3.68 o 
  -4   3  10       91.50       86.59      2.09 o 
  -3   3  10      883.92      876.61      6.09 o 
  -2   3  10      140.21      146.52      3.81 o 
  -1   3  10       37.77       38.82      3.02 o 
   0   3  10       17.10       12.88      6.55 o 
   1   3  10        6.22        6.23      3.25 o 
   2   3  10       42.68       32.26      3.01 o 
   3   3  10       25.44       28.13      2.35 o 
   4   3  10      325.98      324.02      4.78 o 
   5   3  10        3.25        3.21      2.74 o 
   6   3  10        0.00       -1.52      3.13 o 
   7   3  10       16.20       14.43      3.51 o 
   8   3  10        3.83        3.29      3.75 o 
   9   3  10       16.73       25.35      4.58 o 
 -11   4  10       83.86       95.28      9.10 o 
 -10   4  10       40.64       48.75      4.51 o 
  -9   4  10       14.09        9.39      4.23 o 
  -8   4  10       24.58       15.65      3.81 o 
  -7   4  10      294.46      273.82      6.45 o 
  -6   4  10      115.32      119.67      3.93 o 
  -5   4  10      721.40      731.01      9.60 o 
  -4   4  10        6.72        6.26      3.51 o 
  -3   4  10      172.15      171.45      5.34 o 
  -2   4  10        1.82        1.04      3.52 o 
  -1   4  10       68.68       71.48      3.45 o 
   0   4  10       52.11       55.92      7.21 o 
   1   4  10       27.58       25.14      3.45 o 
   2   4  10      123.66      113.15      3.93 o 
   3   4  10       11.42        8.73      2.22 o 
   4   4  10       41.38       33.32      2.55 o 
   5   4  10       63.30       58.17      3.76 o 
   6   4  10       33.06       33.31      3.64 o 
   7   4  10        2.70        3.16      3.60 o 
   8   4  10        0.15        0.92      3.94 o 
 -10   5  10        0.26        0.16      4.64 o 
  -9   5  10        3.87        3.21      5.83 o 
  -8   5  10      127.27      126.09      7.77 o 
  -7   5  10      331.38      305.40      9.93 o 
  -6   5  10       64.18       66.25      4.78 o 
  -5   5  10       19.30       19.51      3.30 o 
  -4   5  10        6.43        3.50      2.89 o 
  -3   5  10      195.35      196.54      5.54 o 
  -2   5  10        5.72        0.48      3.66 o 
  -1   5  10      908.55      906.23     10.41 o 
   0   5  10       20.31       21.99      3.66 o 
   1   5  10       32.84       28.72      3.72 o 
   2   5  10        0.09        0.36      2.82 o 
   3   5  10        0.93        4.25      2.90 o 
   4   5  10      161.06      146.31      4.53 o 
   5   5  10       15.56       12.38      2.79 o 
   6   5  10       22.10       19.10      3.73 o 
   7   5  10       57.72       65.60      4.67 o 
   8   5  10       15.74       12.50      5.07 o 
 -10   6  10       52.93       46.40      6.85 o 
  -9   6  10        0.40       -2.67      5.68 o 
  -8   6  10       17.67       11.20      3.89 o 
  -7   6  10       60.95       52.27      9.60 o 
  -6   6  10       28.90       34.52      4.05 o 
  -5   6  10        0.16        2.78      3.33 o 
  -4   6  10       93.93       87.87      4.79 o 
  -3   6  10       49.41       45.99      4.14 o 
  -2   6  10       51.80       48.85      4.37 o 
  -1   6  10      298.19      285.17      6.95 o 
   0   6  10      177.50      178.61      8.36 o 
   1   6  10        0.13        0.56      5.20 o 
   2   6  10       69.30       56.26      4.79 o 
   3   6  10       20.30       19.65      3.54 o 
   4   6  10       28.64       25.10      3.02 o 
   5   6  10        5.51        8.80      2.91 o 
   6   6  10        4.04        4.53      3.88 o 
   7   6  10      101.24      111.11      6.50 o 
  -9   7  10        9.46        7.70      6.49 o 
  -8   7  10        2.63        0.64      4.74 o 
  -7   7  10      170.31      192.24      7.06 o 
  -6   7  10        0.07        0.82      3.97 o 
  -5   7  10       15.54       18.47      3.91 o 
  -4   7  10       14.62       16.56      3.96 o 
  -3   7  10      108.86       96.25      5.23 o 
  -2   7  10        1.98        1.72      4.02 o 
  -1   7  10      210.85      203.51      9.29 o 
   0   7  10       38.59       34.71      6.29 o 
   1   7  10       24.62       30.26      6.42 o 
   2   7  10       61.24       64.48      5.07 o 
   3   7  10      236.05      259.71     14.45 o 
   4   7  10        0.17        3.90      4.30 o 
   5   7  10       20.07       15.19      3.80 o 
   6   7  10        4.39        2.06      6.44 o 
  -8   8  10       25.73       22.36      6.72 o 
  -7   8  10        1.80        4.57      4.84 o 
  -6   8  10       47.41       59.48      5.34 o 
  -5   8  10      142.52      162.55      6.60 o 
  -4   8  10       50.93       53.71      5.09 o 
  -3   8  10        1.93       -0.35      4.14 o 
  -2   8  10       90.58       99.50      5.72 o 
  -1   8  10        5.10       10.74      5.30 o 
   0   8  10       14.40        6.20      6.38 o 
   1   8  10       27.16       26.71      4.44 o 
   2   8  10        0.88        2.12      4.45 o 
   3   8  10        2.31        5.88      4.96 o 
   4   8  10       60.13       72.95      7.00 o 
   5   8  10        9.60        9.93      4.76 o 
  -5   9  10       11.05       19.19      4.97 o 
  -4   9  10        0.48        0.01      4.29 o 
  -3   9  10       64.06       78.59      7.90 o 
  -2   9  10        3.01        0.77      4.65 o 
  -1   9  10       45.66       43.71      7.22 o 
   0   9  10        0.04        0.78      5.76 o 
   1   9  10       19.67       17.39      4.76 o 
   2   9  10       79.73       80.75      6.16 o 
   3   9  10       29.13       21.70      7.24 o 
 -11   0  11        8.51        7.45      7.98 o 
  -9   0  11        3.62        2.76      3.83 o 
  -7   0  11       34.87       38.05      3.87 o 
  -5   0  11      307.81      305.99      4.60 o 
  -3   0  11       69.63       68.93      3.03 o 
  -1   0  11       96.86       87.68      2.45 o 
   1   0  11      148.42      156.73      4.35 o 
   3   0  11       96.47      100.56      3.47 o 
   5   0  11        0.68        2.04      3.42 o 
   7   0  11       19.51        9.59      6.06 o 
 -11   1  11        0.00        0.17      5.23 o 
 -10   1  11       29.28       23.27      3.64 o 
  -9   1  11       62.96       59.75      3.88 o 
  -8   1  11      176.48      158.31      4.65 o 
  -7   1  11       21.67       28.62      2.53 o 
  -6   1  11        6.18        3.00      2.21 o 
  -5   1  11        7.32       12.24      1.60 o 
  -4   1  11        0.12        0.52      1.56 o 
  -3   1  11      218.71      225.33      2.71 o 
  -2   1  11       70.56       74.64      1.88 o 
  -1   1  11       86.99       88.16      2.44 o 
   0   1  11       15.00       15.22      1.37 o 
   1   1  11      163.02      155.98      2.20 o 
   2   1  11      254.04      247.40      2.73 o 
   3   1  11      379.60      381.93      3.92 o 
   4   1  11       59.26       53.59      2.65 o 
   5   1  11        0.02        1.72      3.06 o 
   6   1  11        3.06        3.67      3.10 o 
   7   1  11       10.75       11.59      4.40 o 
   8   1  11        3.79        7.70      4.98 o 
 -11   2  11       10.99       17.99      4.38 o 
 -10   2  11        5.58        7.27      3.55 o 
  -9   2  11       46.46       37.70      3.57 o 
  -8   2  11       89.12       77.35      4.20 o 
  -7   2  11        5.54        6.74      3.08 o 
  -6   2  11       12.89       12.60      2.60 o 
  -5   2  11       61.54       67.15      3.25 o 
  -4   2  11        9.18        7.14      1.79 o 
  -3   2  11       47.52       44.95      1.61 o 
  -2   2  11       89.32       86.80      2.06 o 
  -1   2  11      438.49      440.77      4.95 o 
   0   2  11       54.12       56.64      2.53 o 
   1   2  11       22.20       25.72      2.22 o 
   2   2  11        9.90       12.86      2.59 o 
   3   2  11      132.24      128.30      2.96 o 
   4   2  11       13.10       11.63      2.59 o 
   5   2  11       58.29       58.05      3.05 o 
   6   2  11       34.07       33.92      2.96 o 
   7   2  11       17.02       19.12      3.71 o 
   8   2  11       88.05       97.48      5.14 o 
 -11   3  11       85.80       97.17      6.19 o 
 -10   3  11        0.81        2.91      3.80 o 
  -9   3  11        1.11        1.47      3.15 o 
  -8   3  11        5.85        8.27      3.45 o 
  -7   3  11        7.38        5.36      3.47 o 
  -6   3  11       11.22        8.03      2.72 o 
  -5   3  11       92.66       85.40      3.27 o 
  -4   3  11      125.02      124.60      2.94 o 
  -3   3  11     2238.02     2249.86     15.24 o 
  -2   3  11        1.75        4.25      3.50 o 
  -1   3  11      230.28      232.68      7.47 o 
   0   3  11        0.01        3.36      3.37 o 
   1   3  11      174.48      159.84      5.21 o 
   2   3  11       52.66       55.63      2.62 o 
   3   3  11       71.07       62.83      2.68 o 
   4   3  11       21.99       20.05      2.44 o 
   5   3  11        0.57        1.61      2.83 o 
   6   3  11        0.70        1.06      3.12 o 
   7   3  11       12.31       14.65      3.79 o 
   8   3  11       77.84       85.14      6.32 o 
 -11   4  11        1.19       -1.45      5.97 o 
 -10   4  11       92.52       99.60      5.00 o 
  -9   4  11        6.36        9.36      4.76 o 
  -8   4  11       58.09       53.12      4.70 o 
  -7   4  11       22.73       20.07      3.19 o 
  -6   4  11       55.65       49.79      3.23 o 
  -5   4  11       68.61       67.18      4.21 o 
  -4   4  11      256.90      255.13      9.45 o 
  -3   4  11      147.31      142.36      5.13 o 
  -2   4  11      402.84      406.71      8.71 o 
  -1   4  11        2.35        3.81      2.87 o 
   0   4  11      449.91      474.66      7.95 o 
   1   4  11      126.97      126.27      6.01 o 
   2   4  11       63.35       63.97      4.46 o 
   3   4  11        8.84        7.73      2.42 o 
   4   4  11       29.65       32.03      2.72 o 
   5   4  11       19.58       15.85      3.41 o 
   6   4  11       17.14        9.86      3.60 o 
   7   4  11       11.62       12.71      4.01 o 
   8   4  11        8.88       13.99      6.74 o 
 -10   5  11        1.91        1.51      6.24 o 
  -9   5  11       71.31       81.40      7.10 o 
  -8   5  11      144.23      144.54      7.34 o 
  -7   5  11        4.09        2.56      3.82 o 
  -6   5  11      130.95      117.44      5.29 o 
  -5   5  11      235.46      251.11      6.46 o 
  -4   5  11       93.70       87.78      4.56 o 
  -3   5  11        0.80        4.42      3.54 o 
  -2   5  11       53.63       54.93      4.51 o 
  -1   5  11      161.68      164.71      6.26 o 
   0   5  11        8.00        6.27      3.36 o 
   1   5  11       40.59       41.86      3.89 o 
   2   5  11      148.19      156.28      4.73 o 
   3   5  11      212.64      204.97      5.19 o 
   4   5  11        0.01        0.81      2.70 o 
   5   5  11       38.67       37.10      3.87 o 
   6   5  11       65.72       71.59      4.62 o 
   7   5  11        1.00        2.24      4.15 o 
 -10   6  11        5.46        1.01      6.77 o 
  -9   6  11       42.62       31.32      6.89 o 
  -8   6  11      191.37      183.68      6.95 o 
  -7   6  11       41.10       31.05      4.39 o 
  -6   6  11       33.78       36.97      4.76 o 
  -5   6  11        1.12        3.66      3.99 o 
  -4   6  11        4.66        5.66      3.52 o 
  -3   6  11        5.42        5.20      4.02 o 
  -2   6  11       13.41        9.75      4.00 o 
  -1   6  11       13.42        8.88      5.79 o 
   0   6  11        0.41        0.96      5.06 o 
   1   6  11       19.12       17.68      5.30 o 
   2   6  11       28.87       27.93      3.77 o 
   3   6  11        9.54        7.70      3.42 o 
   4   6  11       40.03       37.62      3.45 o 
   5   6  11        0.78        0.04      4.41 o 
   6   6  11       34.52       41.87      4.63 o 
   7   6  11       13.98       19.61      7.29 o 
  -8   7  11      110.28      118.46      8.98 o 
  -7   7  11       12.29       16.74      4.25 o 
  -6   7  11        9.65        8.56      4.14 o 
  -5   7  11        0.10        1.29      3.96 o 
  -4   7  11       43.42       40.95      4.57 o 
  -3   7  11        8.92        5.82      5.95 o 
  -2   7  11       36.44       39.93      4.52 o 
  -1   7  11      142.22      133.33      8.72 o 
   0   7  11      127.41      134.35      8.06 o 
   1   7  11        4.03        7.41      5.19 o 
   2   7  11       25.75       23.71      4.36 o 
   3   7  11        0.11        3.97      4.97 o 
   4   7  11        0.11       -1.07      4.45 o 
   5   7  11        0.83        0.94      6.38 o 
   6   7  11       21.56        9.19      6.67 o 
  -7   8  11        0.39        2.13      5.84 o 
  -6   8  11       56.89       67.21      5.39 o 
  -5   8  11       17.44       23.55      4.92 o 
  -4   8  11       56.29       61.63      9.44 o 
  -3   8  11        5.47        1.17      4.82 o 
  -2   8  11        0.25        1.06      4.70 o 
  -1   8  11       18.05       19.81      5.69 o 
   0   8  11       54.22       46.75      7.36 o 
   1   8  11       11.90       10.04      4.59 o 
   2   8  11        2.86        9.99      5.08 o 
   3   8  11        4.89        5.23      4.94 o 
   4   8  11        0.14       -0.54      7.54 o 
   5   8  11        0.05        0.56      7.15 o 
  -3   9  11       28.16       23.41      5.23 o 
  -2   9  11        0.51        4.57      7.35 o 
  -1   9  11        0.20       -0.81      6.09 o 
   0   9  11        0.03        1.50      5.96 o 
 -10   0  12        3.99        1.53      7.05 o 
  -8   0  12       12.92       15.42      3.94 o 
  -6   0  12      681.54      599.87      6.79 o 
  -4   0  12       45.49       41.16      2.32 o 
  -2   0  12       91.95      104.62      3.23 o 
   0   0  12      151.86      151.79      5.74 o 
   2   0  12      237.35      237.21      5.33 o 
   4   0  12       21.47       22.08      5.63 o 
   6   0  12       20.43       12.56      5.63 o 
 -11   1  12        5.38        9.94      5.65 o 
 -10   1  12        1.45       -1.26      4.51 o 
  -9   1  12       20.69       19.23      3.54 o 
  -8   1  12        4.07        4.43      3.17 o 
  -7   1  12        0.17        0.63      2.32 o 
  -6   1  12       18.20       10.50      2.07 o 
  -5   1  12       96.67       93.24      2.30 o 
  -4   1  12      362.65      357.08      3.17 o 
  -3   1  12      214.31      212.43      3.31 o 
  -2   1  12      156.31      163.68      3.05 o 
  -1   1  12       37.76       33.21      2.52 o 
   0   1  12      170.22      167.17      3.38 o 
   1   1  12       13.49       11.68      1.75 o 
   2   1  12        6.66        5.89      1.63 o 
   3   1  12       42.66       38.65      3.34 o 
   4   1  12        5.95        5.01      2.93 o 
   5   1  12       26.91       24.15      3.17 o 
   6   1  12        0.34       -0.06      4.51 o 
   7   1  12       29.56       31.99      4.91 o 
 -11   2  12        1.93        1.25      4.53 o 
 -10   2  12       40.32       36.30      4.02 o 
  -9   2  12        2.86        4.16      3.12 o 
  -8   2  12        6.42        6.67      3.13 o 
  -7   2  12        3.95        1.90      3.53 o 
  -6   2  12        7.89        6.22      2.55 o 
  -5   2  12        7.05        3.76      1.99 o 
  -4   2  12      327.57      322.86      3.90 o 
  -3   2  12        1.30        3.03      1.96 o 
  -2   2  12       46.42       41.92      2.18 o 
  -1   2  12      235.92      243.92      3.99 o 
   0   2  12       13.32       14.81      2.11 o 
   1   2  12       19.06       16.75      2.81 o 
   2   2  12      235.87      231.23      4.06 o 
   3   2  12       22.18       21.46      2.29 o 
   4   2  12      174.73      171.18      4.85 o 
   5   2  12        0.00        2.20      3.01 o 
   6   2  12       30.85       25.80      3.49 o 
   7   2  12       48.65       55.66      4.66 o 
 -11   3  12       11.42       13.58      5.02 o 
 -10   3  12       13.95       15.58      4.07 o 
  -9   3  12      167.65      186.53      5.50 o 
  -8   3  12       20.42       17.57      4.06 o 
  -7   3  12       54.14       61.11      3.72 o 
  -6   3  12        1.47        0.52      2.62 o 
  -5   3  12        5.71        4.56      2.63 o 
  -4   3  12      325.17      312.03      4.91 o 
  -3   3  12      127.94      128.91      3.35 o 
  -2   3  12      472.35      487.10      8.49 o 
  -1   3  12       19.30       18.66      3.40 o 
   0   3  12       18.34       26.28      3.72 o 
   1   3  12       14.88       16.18      3.23 o 
   2   3  12      176.67      155.73      4.30 o 
   3   3  12        0.09       -0.92      3.26 o 
   4   3  12        0.17        2.30      4.28 o 
   5   3  12        4.81        5.00      4.11 o 
   6   3  12       18.27       11.10      4.63 o 
   7   3  12       21.46       33.00      7.13 o 
 -10   4  12        4.12        5.66      4.16 o 
  -9   4  12       33.59       34.88      4.76 o 
  -8   4  12       22.37       27.29      3.63 o 
  -7   4  12        9.47        6.13      3.05 o 
  -6   4  12       65.52       66.41      3.59 o 
  -5   4  12        5.06        5.14      3.55 o 
  -4   4  12        1.13        0.32      3.56 o 
  -3   4  12      844.99      877.85     15.85 o 
  -2   4  12       13.46       12.95      3.02 o 
  -1   4  12       31.53       28.47      3.86 o 
   0   4  12      218.01      229.40      9.66 o 
   1   4  12      532.12      548.01     10.50 o 
   2   4  12        1.42       -0.54      2.89 o 
   3   4  12        6.78        6.21      2.47 o 
   4   4  12        1.12        1.53      3.11 o 
   5   4  12        0.97        0.50      6.10 o 
   6   4  12       22.98       28.08      5.50 o 
   7   4  12       67.20       65.20      8.74 o 
 -10   5  12        0.16       -2.09      5.74 o 
  -9   5  12      128.28      131.36      6.44 o 
  -8   5  12        1.33       -0.20      4.54 o 
  -7   5  12       29.91       29.71      4.73 o 
  -6   5  12       10.53       10.42      4.24 o 
  -5   5  12        1.33        1.56      3.48 o 
  -4   5  12      131.95      140.23      5.70 o 
  -3   5  12      359.49      351.05      7.56 o 
  -2   5  12       42.06       45.73      5.65 o 
  -1   5  12      199.09      207.25      8.51 o 
   0   5  12        7.89       12.46      4.04 o 
   1   5  12       35.74       30.18      4.44 o 
   2   5  12       60.79       53.14      4.01 o 
   3   5  12        0.28        1.97      2.66 o 
   4   5  12       21.86       28.04      3.07 o 
   5   5  12        0.78        1.02      3.56 o 
   6   5  12        7.75        9.34      5.61 o 
  -9   6  12        0.79        0.37      6.72 o 
  -8   6  12        5.91        6.73      4.89 o 
  -7   6  12       19.72       12.37      4.62 o 
  -6   6  12       47.29       47.06      4.81 o 
  -5   6  12        4.78        5.56      4.11 o 
  -4   6  12       20.19       14.42      3.96 o 
  -3   6  12       28.47       25.19      3.95 o 
  -2   6  12      118.44      113.69      5.68 o 
  -1   6  12        9.00        6.32      5.34 o 
   0   6  12        1.34        1.94      5.66 o 
   1   6  12      124.53      114.47      7.70 o 
   2   6  12       14.83       12.95      3.63 o 
   3   6  12       33.21       36.04      4.75 o 
   4   6  12        0.48        1.28      3.41 o 
   5   6  12       42.20       41.96      4.64 o 
   6   6  12        0.79        2.31      6.46 o 
  -7   7  12        4.68        6.31      6.75 o 
  -6   7  12        0.19        1.15      4.06 o 
  -5   7  12       16.30       10.71      4.14 o 
  -4   7  12        4.91        7.17      4.15 o 
  -3   7  12       65.03       66.09      6.26 o 
  -2   7  12        1.92        3.35      3.58 o 
   0   7  12        5.88        2.33      6.24 o 
   1   7  12       81.15       82.34      5.54 o 
   2   7  12        2.02        3.37      4.76 o 
   3   7  12        5.56        5.25      4.57 o 
   4   7  12       16.34       17.48      4.95 o 
   5   7  12       34.11       35.29      7.22 o 
  -5   8  12        9.05       14.17      5.06 o 
  -4   8  12        3.50        6.70      4.43 o 
  -3   8  12       91.87       89.90      5.87 o 
  -2   8  12        1.44        0.20      6.94 o 
  -1   8  12        0.52        3.72      5.54 o 
   0   8  12        1.51        4.07      5.66 o 
   1   8  12        1.66        0.99      4.40 o 
   2   8  12       15.28       18.61      6.70 o 
   3   8  12       95.26       88.42      8.56 o 
   4   8  12        3.15        2.78      5.18 o 
 -11   0  13       14.24       15.41      8.48 o 
  -9   0  13        2.55        6.49      4.78 o 
  -7   0  13        9.01        7.28      2.77 o 
  -5   0  13      131.11      125.58      3.74 o 
  -3   0  13       50.38       50.63      2.86 o 
  -1   0  13      106.59      113.65      4.45 o 
   1   0  13      459.60      450.90      6.67 o 
   3   0  13        1.97        5.91      5.77 o 
   5   0  13      110.27      100.63      8.22 o 
 -11   1  13       22.37       29.72      8.23 o 
 -10   1  13        0.74        0.75      4.37 o 
  -9   1  13       62.41       65.28      4.23 o 
  -8   1  13       85.20       68.25      4.10 o 
  -7   1  13        0.76        1.12      2.24 o 
  -6   1  13       20.63       16.27      2.02 o 
  -5   1  13        3.20        2.61      1.71 o 
  -4   1  13       10.56        5.14      1.67 o 
  -3   1  13       25.23       19.13      1.72 o 
  -2   1  13       10.12        9.28      1.84 o 
  -1   1  13        1.16        3.20      2.23 o 
   0   1  13       56.17       57.63      2.59 o 
   1   1  13      199.55      203.22      3.76 o 
   2   1  13        0.00        1.62      2.18 o 
   3   1  13        5.52        4.89      2.93 o 
   4   1  13        0.10        0.68      3.21 o 
   5   1  13       15.48       19.20      4.52 o 
   6   1  13       31.80       38.03      5.01 o 
 -11   2  13        1.23        0.68      8.13 o 
 -10   2  13        0.85        1.49      3.80 o 
  -9   2  13        1.16        3.91      3.99 o 
  -8   2  13        0.45        1.14      2.78 o 
  -7   2  13        2.84       -0.21      2.57 o 
  -6   2  13        1.44        0.46      3.24 o 
  -5   2  13       37.59       35.83      3.77 o 
  -4   2  13        3.42        3.72      2.00 o 
  -3   2  13       92.26       88.88      2.64 o 
  -2   2  13        5.42        3.21      1.95 o 
  -1   2  13      129.88      126.28      3.33 o 
   0   2  13       52.72       53.49      2.63 o 
   1   2  13      893.98      912.03      8.70 o 
   2   2  13        2.01        3.19      2.35 o 
   3   2  13       68.35       66.61      3.81 o 
   4   2  13        6.42        2.94      3.24 o 
   5   2  13        2.07        4.26      3.38 o 
   6   2  13       47.37       47.79      5.71 o 
 -10   3  13      142.78      159.19      6.25 o 
  -9   3  13       71.01       80.68      4.52 o 
  -8   3  13        2.12        6.54      3.25 o 
  -7   3  13       89.05       96.83      5.21 o 
  -6   3  13        2.32       -0.20      3.43 o 
  -5   3  13      220.97      217.92      6.05 o 
  -4   3  13        4.59        7.82      3.37 o 
  -3   3  13       18.34       19.91      2.56 o 
  -2   3  13      260.69      255.99      4.28 o 
  -1   3  13      322.26      320.42      5.50 o 
   0   3  13        3.37        2.98      2.75 o 
   1   3  13       32.71       24.34      3.27 o 
   2   3  13      181.51      201.92      4.96 o 
   3   3  13       46.52       43.54      4.45 o 
   4   3  13        5.57        7.13      3.34 o 
   5   3  13       11.99       12.29      3.62 o 
   6   3  13       43.72       48.15      6.82 o 
   7   3  13        2.43        3.74      7.54 o 
 -10   4  13        2.74       -1.46      7.39 o 
  -9   4  13        5.84       13.75      3.58 o 
  -8   4  13       67.51       81.06      5.22 o 
  -7   4  13        4.07        5.59      4.07 o 
  -6   4  13        4.93        3.65      3.38 o 
  -5   4  13       39.42       38.45      4.48 o 
  -4   4  13        0.00        1.20      3.82 o 
  -3   4  13      209.11      205.05      4.80 o 
  -2   4  13      253.68      245.52      5.34 o 
  -1   4  13      332.94      335.32      9.08 o 
   0   4  13       30.06       33.45      3.89 o 
   1   4  13      203.87      207.31     12.82 o 
   2   4  13      224.26      226.87      5.34 o 
   3   4  13       12.87       10.56      3.27 o 
   4   4  13       27.50       23.14      4.44 o 
   5   4  13       17.04       15.15      4.95 o 
   6   4  13       40.86       38.69      7.73 o 
  -9   5  13        6.94        5.76      6.71 o 
  -8   5  13        3.94        2.47      4.85 o 
  -7   5  13       23.90       23.23      4.59 o 
  -6   5  13       28.09       29.48      4.54 o 
  -5   5  13       28.53       24.22      4.18 o 
  -4   5  13       26.17       22.65      4.38 o 
  -3   5  13        2.57        1.47      3.73 o 
  -2   5  13        1.28        2.14      3.77 o 
  -1   5  13      266.39      264.72      9.44 o 
   0   5  13       92.02       97.48      5.25 o 
   1   5  13       38.01       32.92      7.33 o 
   2   5  13        0.05        2.15      3.41 o 
   3   5  13       71.07       69.88      4.45 o 
   4   5  13       13.75       14.95      5.34 o 
   5   5  13        7.38        7.63      7.08 o 
  -7   6  13       31.08       26.15      5.05 o 
  -6   6  13        0.24        2.93      4.06 o 
  -5   6  13        2.33        3.77      4.03 o 
  -4   6  13       12.06       10.31      4.43 o 
  -3   6  13        4.46        5.90      4.11 o 
  -2   6  13       73.36       73.62      5.18 o 
  -1   6  13       14.53        9.74      5.29 o 
   0   6  13        0.70       -1.66      5.04 o 
   1   6  13       66.07       77.47      5.67 o 
   2   6  13       24.98       28.63      3.83 o 
   3   6  13       16.35       13.95      4.06 o 
   4   6  13        0.36       -0.64      7.73 o 
  -6   7  13       28.89       24.20      7.26 o 
  -5   7  13       12.88       21.29      4.99 o 
  -4   7  13       16.79       18.98      4.75 o 
  -3   7  13        1.70        2.60      4.22 o 
  -2   7  13       31.40       31.79      4.50 o 
  -1   7  13       29.41       22.61      6.97 o 
   0   7  13       54.33       48.74      7.48 o 
   1   7  13       11.07       13.70      4.46 o 
   2   7  13       10.02       16.23      4.88 o 
   3   7  13       11.89        7.95      6.75 o 
  -2   8  13       28.43       21.99      6.52 o 
  -1   8  13       12.39       10.39      6.20 o 
   0   8  13        0.02        1.76      5.92 o 
   1   8  13        0.13        2.25      7.41 o 
 -10   0  14       12.61       11.67      7.86 o 
  -8   0  14       21.12        9.20      3.03 o 
  -6   0  14      131.05      116.03      6.93 o 
  -4   0  14      322.83      321.25      5.24 o 
  -2   0  14       39.77       43.44      3.78 o 
   0   0  14       29.78       25.33      3.55 o 
   2   0  14       79.45       82.87      6.78 o 
   4   0  14       10.61       14.64      5.94 o 
 -10   1  14        7.75        9.89      5.41 o 
  -9   1  14       29.97       31.40      3.84 o 
  -8   1  14        1.20        0.53      2.67 o 
  -7   1  14       13.02        8.75      2.25 o 
  -6   1  14      120.92      124.76      3.20 o 
  -5   1  14        5.26        5.33      2.22 o 
  -4   1  14      291.09      272.86      3.49 o 
  -3   1  14       19.11       17.41      1.87 o 
  -2   1  14        0.01        1.88      2.15 o 
  -1   1  14       55.83       59.80      2.87 o 
   0   1  14       83.40       78.59      3.04 o 
   1   1  14       43.35       37.98      2.33 o 
   2   1  14        7.73        5.82      3.20 o 
   3   1  14        0.35       -0.65      3.95 o 
   4   1  14       26.77       19.50      4.29 o 
   5   1  14        1.11        1.89      4.47 o 
 -10   2  14        1.14        2.69      5.51 o 
  -9   2  14       30.58       34.57      3.56 o 
  -8   2  14        8.90        4.99      3.27 o 
  -7   2  14       63.75       74.38      4.98 o 
  -6   2  14       46.80       45.36      6.70 o 
  -5   2  14       97.14       99.44      5.14 o 
  -4   2  14       39.33       40.83      3.09 o 
  -3   2  14      177.75      174.56      3.48 o 
  -2   2  14       86.59       86.43      3.45 o 
  -1   2  14        0.11        0.18      2.32 o 
   0   2  14       75.78       74.59      3.83 o 
   1   2  14       45.39       42.68      3.37 o 
   2   2  14       39.66       31.45      2.93 o 
   3   2  14        0.15       -0.24      3.13 o 
   4   2  14       22.74       23.55      3.82 o 
   5   2  14       44.07       54.60      5.82 o 
  -9   3  14        9.96        7.70      3.82 o 
  -8   3  14       15.52       13.01      3.44 o 
  -7   3  14       17.47       24.56      4.46 o 
  -6   3  14       10.71        9.59      4.25 o 
  -5   3  14      135.94      136.83      5.71 o 
  -4   3  14      290.52      301.37      7.13 o 
  -3   3  14       69.29       70.51      3.29 o 
  -2   3  14      110.56      110.35      3.56 o 
  -1   3  14      102.04      104.18      4.34 o 
   0   3  14       60.50       58.41      3.73 o 
   1   3  14       60.85       60.63      3.73 o 
   2   3  14       78.61       92.78      3.65 o 
   3   3  14       52.57       52.14      4.17 o 
   4   3  14       14.17       11.66      3.49 o 
   5   3  14        0.06        2.15      6.80 o 
  -8   4  14       12.94       11.67      4.21 o 
  -7   4  14        1.99        4.14      4.36 o 
  -6   4  14        2.17        2.77      4.21 o 
  -5   4  14       48.11       60.04      4.95 o 
  -4   4  14       55.76       49.83      4.74 o 
  -3   4  14       68.10       52.98      4.32 o 
  -2   4  14        7.57        7.11      2.67 o 
  -1   4  14      407.23      422.77      8.41 o 
   0   4  14       12.77       16.56      3.93 o 
   1   4  14       19.13       19.40      4.28 o 
   2   4  14       17.41       14.19      3.39 o 
   3   4  14       37.09       29.49      5.23 o 
   4   4  14        1.45       -0.17      5.12 o 
   5   4  14       61.91       70.95      8.72 o 
  -7   5  14       27.91       30.88      5.18 o 
  -6   5  14        4.36        0.04      3.98 o 
  -5   5  14       24.39       22.27      4.45 o 
  -4   5  14       17.51       14.95      3.83 o 
  -3   5  14        0.41        2.51      4.05 o 
  -2   5  14        0.16        4.24      3.75 o 
  -1   5  14       24.69       24.43      5.27 o 
   0   5  14      208.82      203.57      6.95 o 
   1   5  14        8.85        8.54      3.52 o 
   2   5  14       14.02       14.62      3.78 o 
   3   5  14       23.06       19.61      5.05 o 
   4   5  14       14.94       18.78      7.01 o 
  -6   6  14       47.22       41.62      5.14 o 
  -5   6  14       43.72       41.33      5.16 o 
  -4   6  14       20.75       24.11      4.38 o 
  -3   6  14       35.99       41.40      5.16 o 
  -2   6  14        1.95        1.68      4.88 o 
  -1   6  14        9.32        7.55      5.12 o 
   0   6  14        9.94       11.47      5.92 o 
   1   6  14        1.63        1.25      4.64 o 
   2   6  14        1.53        1.59      3.83 o 
   3   6  14       89.83      102.21      6.52 o 
  -4   7  14        0.27        0.56      7.34 o 
  -3   7  14        1.80        1.08      4.26 o 
  -2   7  14        9.91        8.81      6.71 o 
  -1   7  14        2.19        0.33      6.88 o 
   0   7  14        3.59        4.58      6.18 o 
   1   7  14       13.62        9.03      7.30 o 
   3   7  14        0.26       -1.42      6.95 o 
  -9   0  15        0.99        0.74      6.25 o 
  -7   0  15       66.97       67.97      4.72 o 
  -5   0  15       68.96       57.04      4.27 o 
  -3   0  15       23.04       18.35      2.92 o 
  -1   0  15      261.25      284.28      6.75 o 
   1   0  15        5.04        8.49      5.21 o 
   3   0  15       73.55       69.57      7.32 o 
 -10   1  15       33.47       50.38      6.03 o 
  -9   1  15       48.22       50.72      5.42 o 
  -8   1  15        2.97        3.03      4.38 o 
  -7   1  15        0.02        0.03      3.03 o 
  -6   1  15        6.06       12.63      3.15 o 
  -5   1  15      112.29      107.32      4.15 o 
  -4   1  15       84.56       83.31      3.21 o 
  -3   1  15        0.84        2.71      2.08 o 
  -2   1  15       64.80       64.27      3.09 o 
  -1   1  15       30.71       31.74      2.78 o 
   0   1  15        1.90        0.48      2.46 o 
   1   1  15        2.83        1.88      2.94 o 
   2   1  15        5.91        6.35      4.05 o 
   3   1  15      187.07      197.78      7.10 o 
   4   1  15        7.67       10.00      4.68 o 
 -10   2  15       44.25       35.73      8.66 o 
  -9   2  15        0.59        7.67      5.24 o 
  -8   2  15        3.42        4.08      3.51 o 
  -7   2  15        7.68        7.67      4.15 o 
  -6   2  15        7.33        6.01      4.02 o 
  -5   2  15      247.30      267.03      7.19 o 
  -4   2  15       25.83       23.67      3.28 o 
  -3   2  15       62.02       59.40      3.17 o 
  -2   2  15       30.95       31.61      2.80 o 
  -1   2  15       52.62       49.72      3.62 o 
   0   2  15       31.68       27.22      3.37 o 
   1   2  15      104.93      103.85      6.43 o 
   2   2  15        6.87        9.46      3.48 o 
   3   2  15        1.31        4.72      5.08 o 
   4   2  15        4.23        7.20      5.17 o 
  -9   3  15       16.34       23.83      8.06 o 
  -8   3  15       28.44       36.99      4.08 o 
  -7   3  15       55.64       68.17      5.03 o 
  -6   3  15       41.04       50.74      4.37 o 
  -5   3  15      152.06      151.91      6.19 o 
  -4   3  15        0.29        2.92      3.47 o 
  -3   3  15        1.92        4.35      3.83 o 
  -2   3  15        6.82        3.74      2.93 o 
  -1   3  15       58.36       52.57      3.78 o 
   0   3  15      198.17      204.20      5.31 o 
   1   3  15      173.92      166.75      4.37 o 
   2   3  15        2.30        1.59      3.65 o 
   3   3  15        0.83        0.02      4.59 o 
   4   3  15        4.37       -0.21      6.37 o 
  -9   4  15       60.99       56.50      8.94 o 
  -8   4  15        4.16       11.59      7.26 o 
  -7   4  15       84.65      101.03      6.83 o 
  -6   4  15       32.97       31.59      4.68 o 
  -5   4  15       33.57       30.97      4.63 o 
  -4   4  15        0.13        2.02      4.14 o 
  -3   4  15        5.96        9.58      4.14 o 
  -2   4  15      115.08      111.74      4.52 o 
  -1   4  15      154.35      162.20      4.95 o 
   0   4  15      426.19      438.90      7.37 o 
   1   4  15       35.67       33.95      3.26 o 
   2   4  15       40.55       46.67      3.62 o 
   3   4  15        4.73        7.75      4.06 o 
   4   4  15       17.42       26.77      8.13 o 
  -6   5  15       45.33       45.92      5.34 o 
  -5   5  15        8.38        7.61      5.20 o 
  -4   5  15        0.15        2.80      4.17 o 
  -3   5  15        4.89        4.78      4.18 o 
  -2   5  15       10.84       11.97      6.07 o 
  -1   5  15       26.87       24.61      5.62 o 
   0   5  15       10.40       12.17      4.88 o 
   1   5  15      203.96      219.28      6.17 o 
   2   5  15       11.64       13.41      4.21 o 
   3   5  15        4.08        3.75      7.39 o 
  -4   6  15        0.00        2.59      4.65 o 
  -3   6  15       38.16       42.53      5.09 o 
  -2   6  15       29.34       40.35      7.10 o 
  -1   6  15        4.01        4.58      5.59 o 
   0   6  15      197.62      203.61     10.30 o 
   1   6  15        1.48        2.29      5.02 o 
   2   6  15       38.12       39.80      7.73 o 
  -6   0  16      304.81      309.69     11.43 o 
  -4   0  16       10.16        4.06      4.94 o 
  -2   0  16       32.38       29.72      4.04 o 
   0   0  16        0.07        2.67      3.62 o 
   2   0  16        6.19       12.08      6.92 o 
  -8   1  16        6.26        5.89      6.75 o 
  -7   1  16       14.95       15.07      3.67 o 
  -6   1  16        0.25        0.76      3.14 o 
  -5   1  16        8.20       10.62      3.27 o 
  -4   1  16        1.56        4.53      2.54 o 
  -3   1  16       48.28       46.45      2.71 o 
  -2   1  16        9.44        8.61      2.68 o 
  -1   1  16        3.51        1.96      2.65 o 
   0   1  16       15.18       11.58      3.32 o 
   1   1  16        4.95        8.20      4.07 o 
   2   1  16       11.26       11.02      4.81 o 
   3   1  16        4.48        5.69      5.14 o 
  -9   2  16       23.64       27.15      7.56 o 
  -8   2  16       32.91       31.80      7.65 o 
  -7   2  16        9.72        4.01      4.22 o 
  -6   2  16      169.93      179.72      6.59 o 
  -5   2  16       12.33       19.39      4.49 o 
  -4   2  16       22.00       21.92      3.44 o 
  -3   2  16        2.03        1.42      3.16 o 
  -2   2  16       42.65       40.05      3.58 o 
  -1   2  16       67.69       68.17      4.15 o 
   0   2  16      171.43      168.44      5.26 o 
   1   2  16        8.65        6.71      3.49 o 
   2   2  16       42.11       44.42      5.75 o 
   3   2  16       19.91       10.97      6.41 o 
  -8   3  16       15.31       19.84      7.67 o 
  -7   3  16       25.94       38.14      7.61 o 
  -6   3  16       34.34       33.44      5.08 o 
  -5   3  16        4.70        7.29      3.88 o 
  -4   3  16       25.24       20.35      3.98 o 
  -3   3  16        0.04        0.62      3.20 o 
  -2   3  16        1.78        3.36      3.27 o 
  -1   3  16       98.78       98.10      4.40 o 
   0   3  16       80.55       78.40      6.06 o 
   1   3  16       23.73       20.12      3.35 o 
   2   3  16       28.38       18.42      3.91 o 
  -7   4  16      120.31      141.13     10.05 o 
  -6   4  16        8.68        2.52      7.40 o 
  -5   4  16        7.38        2.22      4.37 o 
  -4   4  16        1.20        4.78      4.20 o 
  -3   4  16       50.22       52.14      5.11 o 
  -2   4  16        0.29        2.76      4.05 o 
  -1   4  16       18.54       17.46      3.76 o 
   0   4  16       39.99       35.27      4.29 o 
   1   4  16       15.56       17.39      3.57 o 
   2   4  16       31.78       31.32      5.56 o 
  -5   5  16       22.05       23.36      6.80 o 
  -4   5  16        0.49        0.22      4.94 o 
  -3   5  16        0.18        3.38      4.48 o 
  -2   5  16        1.90        0.76      6.39 o 
  -1   5  16      284.17      301.84      7.93 o 
   0   5  16        1.00        0.88      3.90 o 
   1   5  16       62.23       64.66      4.58 o 
   2   5  16       10.95       10.04      7.92 o 
   0   6  16       20.27       25.28      7.50 o 
   1   6  16        2.79        5.85      7.42 o 
  -5   0  17       31.95       26.37      5.67 o 
  -3   0  17       48.23       41.51      4.71 o 
  -1   0  17       17.07       17.26      4.40 o 
   1   0  17       19.15       23.86      7.40 o 
  -8   1  17      165.86      188.32     10.17 o 
  -7   1  17      223.24      243.46     10.47 o 
  -6   1  17       25.53       24.22      3.81 o 
  -5   1  17       15.71       13.41      3.37 o 
  -4   1  17        0.04       -0.13      3.75 o 
  -3   1  17       40.20       50.66      3.86 o 
  -2   1  17       74.45       74.72      3.58 o 
  -1   1  17        2.56        4.35      2.97 o 
   0   1  17        0.41        2.77      4.84 o 
   1   1  17       57.25       53.43      5.59 o 
  -8   2  17       68.14       89.36      8.67 o 
  -7   2  17        1.48        1.79      6.76 o 
  -6   2  17       59.48       65.83      7.55 o 
  -5   2  17        0.52        1.18      4.05 o 
  -4   2  17        0.65        2.24      4.08 o 
  -3   2  17        3.23        8.65      4.27 o 
  -2   2  17        6.47       10.61      3.57 o 
  -1   2  17        0.02        3.11      3.52 o 
   0   2  17       19.92       27.15      3.82 o 
   1   2  17        0.00        1.25      5.24 o 
  -7   3  17      131.90      144.91     10.15 o 
  -6   3  17        5.96       10.76      7.42 o 
  -5   3  17       53.01       47.02      4.99 o 
  -4   3  17        0.58        0.22      3.98 o 
  -3   3  17        3.19        6.60      4.57 o 
  -2   3  17       14.57       19.86      4.75 o 
  -1   3  17       10.46        8.59      3.80 o 
   0   3  17       29.44       27.29      4.17 o 
   1   3  17       12.64       13.92      5.20 o 
  -5   4  17        9.81       17.98      7.32 o 
  -4   4  17       45.00       49.52      8.22 o 
  -2   4  17      137.92      155.59      7.03 o 
  -1   4  17        0.82        1.25      3.84 o 
   0   4  17       54.36       46.41      5.65 o 
   1   4  17       24.83       34.22      7.98 o 
   2   4  17        4.95        5.19      7.13 o 
  -1   5  17        0.01       -1.15      6.75 o 
   0   5  17        2.29        0.63      4.98 o 
  -4   0  18        0.41       -0.26      5.36 o 
  -2   0  18        0.31       -0.59      4.47 o 
   0   0  18       36.46       41.24      7.39 o 
  -5   1  18        2.58        3.14      6.31 o 
  -4   1  18        6.80        4.20      4.19 o 
  -3   1  18       10.83        8.29      4.17 o 
  -2   1  18       37.78       35.39      3.48 o 
  -1   1  18       47.51       44.43      4.35 o 
   0   1  18        0.11       -0.09      5.23 o 
  -7   2  18        9.28        8.55      7.73 o 
  -6   2  18       53.25       66.02      8.51 o 
  -5   2  18        1.37        3.92      7.02 o 
  -4   2  18        8.00        5.89      4.56 o 
  -3   2  18        4.19        4.01      4.35 o 
  -2   2  18       27.09       25.33      4.98 o 
  -1   2  18        5.05        4.87      3.84 o 
   0   2  18        0.34        6.61      7.25 o 
  -5   3  18       36.75       43.22      8.29 o 
  -4   3  18        2.80        3.32      6.81 o 
  -3   3  18        2.93        6.46      4.89 o 
  -2   3  18       38.06       44.61      5.67 o 
  -1   3  18        5.50       10.43      4.84 o 
   0   3  18        9.27        7.46      7.30 o 
   0   4  18       10.91        9.09      7.33 o 
  -3   0  19        2.26        4.85      6.27 o 
  -3   1  19       13.84       17.59      7.24 o 
  -2   1  19        2.23        1.18      4.73 o 
  -1   1  19       16.09       18.08      8.16 o 
                                                 
